# Supplementary material for: Analysis of the melon (Cucumis melo) small RNAome by high-throughput pyrosequencing
Source: BMC Genomics. 2011 Aug 3;12:393. doi: 10.1186/1471-2164-12-393 (PMC3163571; doi:10.1186/1471-2164-12-393)
Supplement: Additional file 2 — Known miRNA targets identified in melon unigenes. Complete set of all known miRNA targets identified in melon unigenes. [file 1471-2164-12-393-S2.XLS]

## Sheet: targets_miranda_tf_fw_expres.txt
Additional file 2 miRNA targets identified in melon unigenes
miRNA	unigen	score (miranda)	score (targetfinder)	Arabidopsis genea	unigene annotation
MIR156|a,b,c,d,e,f	c46d_26-C05-M13R_c	182	2	AT1G53160.2	SPL4 | SPL4 (SQUAMOSA PROMOTER BINDING PROTEIN-LIKE 4); DNA binding / transcription factor | chr1:19806478-19807080 FORWARD
MIR156|a,b,c,d,e,f	cA_10-C07-M13R_c	--	4	AT5G64090.1	FUNCTIONS IN: molecular_function unknown; INVOLVED IN: biological_process unknown; LOCATED IN: plasma membrane; EXPRESSED IN: 23 plant structures; EXPRESSED DURING: 13 growth stages; CONTAINS InterPro DOMAIN/s: Hyccin (InterPro:IPR018619); BEST Arabidopsis thaliana protein match is: unknown protein (TAIR:AT5G21050.1); Has 266 Blast hits to 191 proteins in 57 species: Archae - 0; Bacteria - 0; Met…
MIR156|a,b,c,d,e,f	cA_41-B10-M13R_c	170	--	AT5G50130.1	short-chain dehydrogenase/reductase (SDR) family protein | chr5:20390066-20393053 FORWARD
MIR156|a,b,c,d,e,f	cCI_30-A09-M13R_c	182	1	AT2G42200.1	SPL9 | SPL9 (SQUAMOSA PROMOTER BINDING PROTEIN-LIKE 9); transcription factor | chr2:17587601-17589451 FORWARD
MIR156|a,b,c,d,e,f	cCI_53-G04-M13R_c	171	--	AT4G24320.1	ubiquitin thiolesterase | chr4:12602298-12603485 REVERSE
MIR156|a,b,c,d,e,f	cCI_59-B10-M13R_c	170	--	AT1G10310.1	short-chain dehydrogenase/reductase (SDR) family protein | chr1:3381733-3383874 REVERSE
MIR156|a,b,c,d,e,f	cCL2877Contig1	182	2	AT2G33810.1	SPL3 | SPL3 (SQUAMOSA PROMOTER BINDING PROTEIN-LIKE 3); DNA binding / transcription factor | chr2:14305342-14305828 FORWARD
MIR156|a,b,c,d,e,f	cCL3142Contig1	170	--	AT4G30360.1	ATCNGC17, CNGC17 | ATCNGC17; calmodulin binding / cyclic nucleotide binding / ion channel | chr4:14855060-14857779 REVERSE
MIR156|a,b,c,d,e,f	cCL5542Contig1	173	2.5	AT2G44130.1	kelch repeat-containing F-box family protein | chr2:18253731-18254960 FORWARD
MIR156|a,b,c,d,e,f	cHS_12-A10-M13R_c	177	--	AT3G16240.1	DELTA-TIP, TIP2;1, DELTA-TIP1, AQP1, ATTIP2;1 | DELTA-TIP; ammonia transporter/ methylammonium transmembrane transporter/ water channel | chr3:5505534-5506788 FORWARD
MIR156|a,b,c,d,e,f	cPSI_14-D03-M13R_c	178	3	AT5G23540.1	26S proteasome regulatory subunit, putative | chr5:7937772-7939339 FORWARD
MIR157|a,b,c	c46d_16-G09-M13R_c	170	--	AT2G29700.1	ATPH1 | ATPH1 (ARABIDOPSIS THALIANA PLECKSTRIN HOMOLOGUE 1); phosphoinositide binding | chr2:12697571-12698008 FORWARD
MIR157|a,b,c	c46d_26-C05-M13R_c	187	3	AT1G53160.2	SPL4 | SPL4 (SQUAMOSA PROMOTER BINDING PROTEIN-LIKE 4); DNA binding / transcription factor | chr1:19806478-19807080 FORWARD
MIR157|a,b,c	cCI_25-B02-M13R_c	170	--	AT2G41900.1	zinc finger (CCCH-type) family protein | chr2:17491352-17493502 FORWARD
MIR157|a,b,c	cCI_30-A09-M13R_c	187	2	AT2G42200.1	SPL9 | SPL9 (SQUAMOSA PROMOTER BINDING PROTEIN-LIKE 9); transcription factor | chr2:17587601-17589451 FORWARD
MIR157|a,b,c	cCL2020Contig1	171	--	AT5G11200.2	DEAD/DEAH box helicase, putative | chr5:3567389-3570686 FORWARD
MIR157|a,b,c	cCL2243Contig1	--	4	AT2G45030.1	mitochondrial elongation factor, putative | chr2:18572411-18576756 FORWARD
MIR157|a,b,c	cCL2547Contig1	175	2.5	AT1G31940.1	unknown protein | chr1:11470293-11471154 REVERSE
MIR157|a,b,c	cCL2877Contig1	187	3	AT2G33810.1	SPL3 | SPL3 (SQUAMOSA PROMOTER BINDING PROTEIN-LIKE 3); DNA binding / transcription factor | chr2:14305342-14305828 FORWARD
MIR157|a,b,c	cCL5542Contig1	170	--	AT2G44130.1	kelch repeat-containing F-box family protein | chr2:18253731-18254960 FORWARD
MIR157|a,b,c	cPS_11-H10-M13R_c	174	--	AT2G41130.1	basic helix-loop-helix (bHLH) family protein | chr2:17143360-17144686 FORWARD
MIR157|a,b,c	cPS_20-G11-M13R_c	--	4	--	non-annotated unigene
MIR157|d	c46d_26-B07-M13R_c	170	--	AT1G71810.1	ABC1 family protein | chr1:27002602-27007964 REVERSE
MIR157|d	c46d_26-C05-M13R_c	182	3	AT1G53160.2	SPL4 | SPL4 (SQUAMOSA PROMOTER BINDING PROTEIN-LIKE 4); DNA binding / transcription factor | chr1:19806478-19807080 FORWARD
MIR157|d	cCI_30-A09-M13R_c	182	2	AT2G42200.1	SPL9 | SPL9 (SQUAMOSA PROMOTER BINDING PROTEIN-LIKE 9); transcription factor | chr2:17587601-17589451 FORWARD
MIR157|d	cCL1149Contig1	--	4	AT4G14320.1	60S ribosomal protein L36a/L44 (RPL36aB) | chr4:8242684-8243805 REVERSE
MIR157|d	cCL1149Contig2	--	4	AT4G14320.1	60S ribosomal protein L36a/L44 (RPL36aB) | chr4:8242684-8243805 REVERSE
MIR157|d	cCL123Contig1	173	--	AT2G31200.1	ADF6, ATADF6 | ADF6 (ACTIN DEPOLYMERIZING FACTOR 6); actin binding | chr2:13294171-13294948 FORWARD
MIR157|d	cCL1585Contig1	--	4	AT5G56550.1	OXS3, ATOXS3 | OXS3 (OXIDATIVE STRESS 3) | chr5:22895847-22896502 REVERSE
MIR157|d	cCL181Contig1	173	--	AT1G08830.1	CSD1 | CSD1 (COPPER/ZINC SUPEROXIDE DISMUTASE 1); superoxide dismutase | chr1:2827700-2829053 FORWARD
MIR157|d	cCL2243Contig1	--	4	AT2G45030.1	mitochondrial elongation factor, putative | chr2:18572411-18576756 FORWARD
MIR157|d	cCL2547Contig1	170	3.5	AT1G31940.1	unknown protein | chr1:11470293-11471154 REVERSE
MIR157|d	cCL2877Contig1	182	3	AT2G33810.1	SPL3 | SPL3 (SQUAMOSA PROMOTER BINDING PROTEIN-LIKE 3); DNA binding / transcription factor | chr2:14305342-14305828 FORWARD
MIR157|d	cCL4497Contig1	--	3.5	AT4G31580.1	SRZ-22, SRZ22, RSZP22 | SRZ-22; protein binding | chr4:15306983-15308064 FORWARD
MIR157|d	cFR16D19_c	170	--	--	non-annotated unigene
MIR157|d	cHS_11-A10-M13R_c	--	4	AT4G14320.1	60S ribosomal protein L36a/L44 (RPL36aB) | chr4:8242684-8243805 REVERSE
MIR157|d	cPS_20-G11-M13R_c	--	4	--	non-annotated unigene
MIR158|a	cCL4007Contig1	--	4	--	non-annotated unigene
MIR158|a	cFR13G15_c	170	--	AT4G34110.1	PAB2, PABP2, ATPAB2 | PAB2 (POLY(A) BINDING 2); RNA binding / translation initiation factor | chr4:16336732-16339892 FORWARD
MIR159|a	c15d_03-D05-M13R_c	173	--	AT5G23550.1	FUNCTIONS IN: molecular_function unknown; INVOLVED IN: biological_process unknown; LOCATED IN: cellular_component unknown; EXPRESSED IN: 22 plant structures; EXPRESSED DURING: 13 growth stages; CONTAINS InterPro DOMAIN/s: SFT2-like (InterPro:IPR011691); BEST Arabidopsis thaliana protein match is: unknown protein (TAIR:AT5G24170.1); Has 455 Blast hits to 455 proteins in 131 species: Archae - 0; Ba…
MIR159|a	c15d_05-E05-M13R_c	170	--	AT2G04842.1	EMB2761 | EMB2761 (EMBRYO DEFECTIVE 2761); ATP binding / aminoacyl-tRNA ligase/ ligase, forming aminoacyl-tRNA and related compounds / nucleotide binding / threonine-tRNA ligase | chr2:1698466-1701271 REVERSE
MIR159|a	c46d_12-C06-M13R_c	173	--	AT5G23550.1	FUNCTIONS IN: molecular_function unknown; INVOLVED IN: biological_process unknown; LOCATED IN: cellular_component unknown; EXPRESSED IN: 22 plant structures; EXPRESSED DURING: 13 growth stages; CONTAINS InterPro DOMAIN/s: SFT2-like (InterPro:IPR011691); BEST Arabidopsis thaliana protein match is: unknown protein (TAIR:AT5G24170.1); Has 455 Blast hits to 455 proteins in 131 species: Archae - 0; Ba…
MIR159|a	cA_41-C10-M13R_c	175	--	AT1G13750.1	calcineurin-like phosphoesterase family protein | chr1:4715490-4718091 REVERSE
MIR159|a	cAI_11-B06-M13R_c	171	--	AT3G02870.1	VTC4 | VTC4; 3'(2'),5'-bisphosphate nucleotidase/ L-galactose-1-phosphate phosphatase/ inositol or phosphatidylinositol phosphatase/ inositol-1(or 4)-monophosphatase | chr3:627742-629682 REVERSE
MIR159|a	cCI_39-D09-M13R_c	170	--	--	non-annotated unigene
MIR159|a	cCI_62-H10-M13R_c	--	4	--	non-annotated unigene
MIR159|a	cCL1522Contig1	170	--	AT5G18540.1	unknown protein | chr5:6153924-6155877 FORWARD
MIR159|a	cCL2035Contig1	178	4	AT5G13820.1	TBP1, ATBP-1, ATBP1, ATTBP1, HPPBF-1 | TBP1 (TELOMERIC DNA BINDING PROTEIN 1); DNA binding / double-stranded telomeric DNA binding | chr5:4461694-4464355 FORWARD
MIR159|a	cCL3565Contig1	175	--	AT5G01930.1	(1-4)-beta-mannan endohydrolase, putative | chr5:361189-362867 REVERSE
MIR159|a	cCL554Contig1	--	4	--	non-annotated unigene
MIR159|a	cCL937Contig1	170	--	AT3G51730.1	saposin B domain-containing protein | chr3:19186970-19188436 FORWARD
MIR159|a	cFR11M13_c	170	--	AT4G01790.1	ribosomal protein L7Ae/L30e/S12e/Gadd45 family protein / ribonuclease P-related | chr4:769868-770728 FORWARD
MIR159|a	cHS_05-D02-M13R_c	170	--	AT5G16320.1	FRL1 | FRL1 (FRIGIDA LIKE 1) | chr5:5344507-5345919 FORWARD
MIR159|a	cHS_39-F10-M13R_c	183	3	AT1G78700.1	brassinosteroid signalling positive regulator-related | chr1:29599854-29601539 FORWARD
MIR159|b	c15d_03-D05-M13R_c	173	--	AT5G23550.1	FUNCTIONS IN: molecular_function unknown; INVOLVED IN: biological_process unknown; LOCATED IN: cellular_component unknown; EXPRESSED IN: 22 plant structures; EXPRESSED DURING: 13 growth stages; CONTAINS InterPro DOMAIN/s: SFT2-like (InterPro:IPR011691); BEST Arabidopsis thaliana protein match is: unknown protein (TAIR:AT5G24170.1); Has 455 Blast hits to 455 proteins in 131 species: Archae - 0; Ba…
MIR159|b	c15d_05-E05-M13R_c	170	--	AT2G04842.1	EMB2761 | EMB2761 (EMBRYO DEFECTIVE 2761); ATP binding / aminoacyl-tRNA ligase/ ligase, forming aminoacyl-tRNA and related compounds / nucleotide binding / threonine-tRNA ligase | chr2:1698466-1701271 REVERSE
MIR159|b	c46d_12-C06-M13R_c	173	--	AT5G23550.1	FUNCTIONS IN: molecular_function unknown; INVOLVED IN: biological_process unknown; LOCATED IN: cellular_component unknown; EXPRESSED IN: 22 plant structures; EXPRESSED DURING: 13 growth stages; CONTAINS InterPro DOMAIN/s: SFT2-like (InterPro:IPR011691); BEST Arabidopsis thaliana protein match is: unknown protein (TAIR:AT5G24170.1); Has 455 Blast hits to 455 proteins in 131 species: Archae - 0; Ba…
MIR159|b	cA_41-C10-M13R_c	175	--	AT1G13750.1	calcineurin-like phosphoesterase family protein | chr1:4715490-4718091 REVERSE
MIR159|b	cAI_11-B06-M13R_c	171	--	AT3G02870.1	VTC4 | VTC4; 3'(2'),5'-bisphosphate nucleotidase/ L-galactose-1-phosphate phosphatase/ inositol or phosphatidylinositol phosphatase/ inositol-1(or 4)-monophosphatase | chr3:627742-629682 REVERSE
MIR159|b	cAI_30-C04-M13R_c	--	3.5	AT1G68920.1	basic helix-loop-helix (bHLH) family protein | chr1:25915620-25917675 FORWARD
MIR159|b	cCI_39-D09-M13R_c	170	--	--	non-annotated unigene
MIR159|b	cCI_62-H10-M13R_c	--	4	--	non-annotated unigene
MIR159|b	cCL1522Contig1	170	--	AT5G18540.1	unknown protein | chr5:6153924-6155877 FORWARD
MIR159|b	cCL2035Contig1	178	--	AT5G13820.1	TBP1, ATBP-1, ATBP1, ATTBP1, HPPBF-1 | TBP1 (TELOMERIC DNA BINDING PROTEIN 1); DNA binding / double-stranded telomeric DNA binding | chr5:4461694-4464355 FORWARD
MIR159|b	cCL3565Contig1	175	--	AT5G01930.1	(1-4)-beta-mannan endohydrolase, putative | chr5:361189-362867 REVERSE
MIR159|b	cCL4290Contig1	--	4	AT4G18465.1	RNA helicase, putative | chr4:10197056-10201611 FORWARD
MIR159|b	cCL937Contig1	170	--	AT3G51730.1	saposin B domain-containing protein | chr3:19186970-19188436 FORWARD
MIR159|b	cFR11M13_c	170	--	AT4G01790.1	ribosomal protein L7Ae/L30e/S12e/Gadd45 family protein / ribonuclease P-related | chr4:769868-770728 FORWARD
MIR159|b	cFR13C10_c	--	3.5	AT1G12440.1	zinc finger (AN1-like) family protein | chr1:4241816-4242322 REVERSE
MIR159|b	cHS_05-D02-M13R_c	170	--	AT5G16320.1	FRL1 | FRL1 (FRIGIDA LIKE 1) | chr5:5344507-5345919 FORWARD
MIR159|b	cHS_39-F10-M13R_c	183	4	AT1G78700.1	brassinosteroid signalling positive regulator-related | chr1:29599854-29601539 FORWARD
MIR159|c	c15d_03-D05-M13R_c	173	--	AT5G23550.1	FUNCTIONS IN: molecular_function unknown; INVOLVED IN: biological_process unknown; LOCATED IN: cellular_component unknown; EXPRESSED IN: 22 plant structures; EXPRESSED DURING: 13 growth stages; CONTAINS InterPro DOMAIN/s: SFT2-like (InterPro:IPR011691); BEST Arabidopsis thaliana protein match is: unknown protein (TAIR:AT5G24170.1); Has 455 Blast hits to 455 proteins in 131 species: Archae - 0; Ba…
MIR159|c	c15d_05-E05-M13R_c	170	--	AT2G04842.1	EMB2761 | EMB2761 (EMBRYO DEFECTIVE 2761); ATP binding / aminoacyl-tRNA ligase/ ligase, forming aminoacyl-tRNA and related compounds / nucleotide binding / threonine-tRNA ligase | chr2:1698466-1701271 REVERSE
MIR159|c	c46d_12-C06-M13R_c	173	--	AT5G23550.1	FUNCTIONS IN: molecular_function unknown; INVOLVED IN: biological_process unknown; LOCATED IN: cellular_component unknown; EXPRESSED IN: 22 plant structures; EXPRESSED DURING: 13 growth stages; CONTAINS InterPro DOMAIN/s: SFT2-like (InterPro:IPR011691); BEST Arabidopsis thaliana protein match is: unknown protein (TAIR:AT5G24170.1); Has 455 Blast hits to 455 proteins in 131 species: Archae - 0; Ba…
MIR159|c	c46d_16-F01-M13R_c	171	--	AT2G48120.1	PAC | PAC (PALE CRESS) | chr2:19679870-19681351 FORWARD
MIR159|c	cA_41-C10-M13R_c	175	4	AT1G13750.1	calcineurin-like phosphoesterase family protein | chr1:4715490-4718091 REVERSE
MIR159|c	cAI_11-B06-M13R_c	171	--	AT3G02870.1	VTC4 | VTC4; 3'(2'),5'-bisphosphate nucleotidase/ L-galactose-1-phosphate phosphatase/ inositol or phosphatidylinositol phosphatase/ inositol-1(or 4)-monophosphatase | chr3:627742-629682 REVERSE
MIR159|c	cCI_39-D09-M13R_c	170	--	--	non-annotated unigene
MIR159|c	cCL1522Contig1	170	--	AT5G18540.1	unknown protein | chr5:6153924-6155877 FORWARD
MIR159|c	cCL2035Contig1	178	--	AT5G13820.1	TBP1, ATBP-1, ATBP1, ATTBP1, HPPBF-1 | TBP1 (TELOMERIC DNA BINDING PROTEIN 1); DNA binding / double-stranded telomeric DNA binding | chr5:4461694-4464355 FORWARD
MIR159|c	cCL3565Contig1	175	--	AT5G01930.1	(1-4)-beta-mannan endohydrolase, putative | chr5:361189-362867 REVERSE
MIR159|c	cCL4290Contig1	--	4	AT4G18465.1	RNA helicase, putative | chr4:10197056-10201611 FORWARD
MIR159|c	cCL937Contig1	170	--	AT3G51730.1	saposin B domain-containing protein | chr3:19186970-19188436 FORWARD
MIR159|c	cFR11M13_c	170	--	AT4G01790.1	ribosomal protein L7Ae/L30e/S12e/Gadd45 family protein / ribonuclease P-related | chr4:769868-770728 FORWARD
MIR159|c	cHS_05-D02-M13R_c	170	--	AT5G16320.1	FRL1 | FRL1 (FRIGIDA LIKE 1) | chr5:5344507-5345919 FORWARD
MIR159|c	cHS_39-F10-M13R_c	183	4	AT1G78700.1	brassinosteroid signalling positive regulator-related | chr1:29599854-29601539 FORWARD
MIR160|a,b,c	cCL5073Contig1	191	0.5	AT1G77850.1	ARF17 | ARF17 (AUXIN RESPONSE FACTOR 17); transcription factor | chr1:29272405-29275193 FORWARD
MIR161|a.2	cA_16-D06-M13R_c	183	3	AT2G17670.1	pentatricopeptide (PPR) repeat-containing protein | chr2:7674420-7675811 FORWARD
MIR161|a.2	cCL1414Contig1	177	--	AT4G30160.1	VLN4, ATVLN4 | VLN4 (ARABIDOPSIS THALIANA VILLIN 4); actin binding | chr4:14754528-14759511 FORWARD
MIR161|a.2	cCL2090Contig1	178	4	AT2G34460.1	flavin reductase-related | chr2:14529635-14530732 FORWARD
MIR161|a.2	cCL3045Contig1	--	4	AT5G53970.1	aminotransferase, putative | chr5:21910676-21912594 FORWARD
MIR161|a.2	cCL798Contig1	--	3.5	AT4G27745.1	FUNCTIONS IN: molecular_function unknown; INVOLVED IN: biological_process unknown; LOCATED IN: cellular_component unknown; CONTAINS InterPro DOMAIN/s: Yippee-like protein (InterPro:IPR004910); BEST Arabidopsis thaliana protein match is: yippee family protein (TAIR:AT5G53940.1); Has 697 Blast hits to 697 proteins in 149 species: Archae - 0; Bacteria - 0; Metazoa - 401; Fungi - 132; Plants - 110; V…
MIR161|a.2	cPSI_27-B01-M13R_c	170	--	AT4G25770.1	unknown protein | chr4:13117821-13119982 REVERSE
MIR162|a,b	cMC120_c	170	--	--	non-annotated unigene
MIR164|a,b	cA_04-D07-M13R_c	319	--	--	non-annotated unigene
MIR164|a,b	cCI_64-A04-M13R_c	187	2	AT1G56010.2	NAC1, ANAC022 | NAC1; transcription factor | chr1:20946852-20949144 REVERSE
MIR164|a,b	cCL1342Contig1	179	--	AT1G67785.1	unknown protein | chr1:25416100-25416984 REVERSE
MIR164|a,b	cCL2655Contig1	175	2.5	--	non-annotated unigene
MIR164|a,b	cCL413Contig2	171	3	AT3G14770.1	nodulin MtN3 family protein | chr3:4957787-4959202 REVERSE
MIR164|a,b	cPS_28-F06-M13R_c	171	--	AT1G02170.1	LOL3, ATMCPB1, MCP1B, AMC1, ATMC1 | AMC1 (METACASPASE 1); cysteine-type endopeptidase | chr1:411883-413426 FORWARD
MIR164|a,b	cPSI_18-H09-M13R_c	190	3	AT5G61430.1	ANAC100, ATNAC5 | ANAC100 (ARABIDOPSIS NAC DOMAIN CONTAINING PROTEIN 100); transcription factor | chr5:24701328-24702553 REVERSE
MIR165|a,b	cAI_37-A11-M13R_c	171	--	AT3G52190.1	PHF1 | PHF1 (PHOSPHATE TRANSPORTER TRAFFIC FACILITATOR1); nucleotide binding | chr3:19354117-19356910 REVERSE
MIR165|a,b	cCL5593Contig1	171	--	AT5G61770.2	PPAN | PPAN (PETER PAN-LIKE PROTEIN) | chr5:24815888-24817495 FORWARD
MIR165|a,b	cFR13M11_c	--	4	--	non-annotated unigene
MIR166|a,b,c,d,e,f,g	cHS_16-B01-M13R_c	170	--	AT5G25170.1	unknown protein | chr5:8693257-8694438 FORWARD
MIR167|a,b	cA_35-H02-M13R_c	170	--	AT5G10520.1	RBK1 | RBK1 (Rop Binding protein Kinases 1); ATP binding / kinase/ protein kinase/ protein serine/threonine kinase | chr5:3320584-3322649 REVERSE
MIR167|a,b	cCI_26-C11-M13R_c	--	4	--	non-annotated unigene
MIR167|a,b	cCL1653Contig1	195	1	--	non-annotated unigene
MIR167|a,b	cCL2288Contig1	--	2.5	AT1G60010.1	unknown protein | chr1:22095660-22096434 REVERSE
MIR167|a,b	cCL2516Contig1	195	0	--	non-annotated unigene
MIR167|a,b	cCL2696Contig1	--	4	AT5G22840.1	protein kinase family protein | chr5:7631103-7633103 REVERSE
MIR167|d	cA_35-H02-M13R_c	170	--	AT5G10520.1	RBK1 | RBK1 (Rop Binding protein Kinases 1); ATP binding / kinase/ protein kinase/ protein serine/threonine kinase | chr5:3320584-3322649 REVERSE
MIR167|d	cCI_56-C11-M13R_c	172	--	AT5G45170.1	CbbY protein-related | chr5:18270555-18273129 REVERSE
MIR167|d	cCL1653Contig1	200	--	--	non-annotated unigene
MIR167|d	cCL2516Contig1	200	--	--	non-annotated unigene
MIR167|d	cPSI_32-E03-M13R_c	172	--	AT4G16070.1	lipase class 3 family protein | chr4:9096808-9100596 REVERSE
MIR167|d_melon	cCI_26-C11-M13R_c	--	4	--	non-annotated unigene
MIR167|d_melon	cCL1653Contig1	--	0	--	non-annotated unigene
MIR167|d_melon	cCL2288Contig1	--	3	AT1G60010.1	unknown protein | chr1:22095660-22096434 REVERSE
MIR167|d_melon	cCL2516Contig1	--	0.5	--	non-annotated unigene
MIR167|d_melon	cCL2696Contig1	--	4	AT5G22840.1	protein kinase family protein | chr5:7631103-7633103 REVERSE
MIR168|a,b	c46d_19-A03-M13R_c	195	0	--	non-annotated unigene
MIR168|a,b	cPS_07-E08-M13R_c	170	--	--	non-annotated unigene
MIR169|a	cA_37-E12-M13R_c	183	4	AT3G20910.1	NF-YA9 | NF-YA9 (NUCLEAR FACTOR Y, SUBUNIT A9); specific transcriptional repressor/ transcription factor | chr3:7326495-7328369 FORWARD
MIR169|a	cCI_34-D10-M13R_c	171	--	AT1G02000.1	GAE2 | GAE2 (UDP-D-GLUCURONATE 4-EPIMERASE 2); UDP-glucuronate 4-epimerase/ catalytic | chr1:346052-347356 FORWARD
MIR169|a	cCL2045Contig1	174	--	AT3G17860.1	JAZ3, JAI3, TIFY6B | JAZ3 (JASMONATE-ZIM-DOMAIN PROTEIN 3) | chr3:6119968-6122691 FORWARD
MIR169|a	cHS_11-H04-M13R_c	--	3.5	AT2G41945.3	unknown protein | chr2:17509933-17512898 REVERSE
MIR169|b,c	cA_37-E12-M13R_c	183	4	AT3G20910.1	NF-YA9 | NF-YA9 (NUCLEAR FACTOR Y, SUBUNIT A9); specific transcriptional repressor/ transcription factor | chr3:7326495-7328369 FORWARD
MIR169|b,c	cCI_34-D10-M13R_c	171	--	AT1G02000.1	GAE2 | GAE2 (UDP-D-GLUCURONATE 4-EPIMERASE 2); UDP-glucuronate 4-epimerase/ catalytic | chr1:346052-347356 FORWARD
MIR169|b,c	cCL2045Contig1	174	--	AT3G17860.1	JAZ3, JAI3, TIFY6B | JAZ3 (JASMONATE-ZIM-DOMAIN PROTEIN 3) | chr3:6119968-6122691 FORWARD
MIR169|b,c	cHS_11-H04-M13R_c	--	4	AT2G41945.3	unknown protein | chr2:17509933-17512898 REVERSE
MIR169|h,i,j,k,l,m,n	cA_37-E12-M13R_c	183	--	AT3G20910.1	NF-YA9 | NF-YA9 (NUCLEAR FACTOR Y, SUBUNIT A9); specific transcriptional repressor/ transcription factor | chr3:7326495-7328369 FORWARD
MIR169|h,i,j,k,l,m,n	cCI_34-D10-M13R_c	171	--	AT1G02000.1	GAE2 | GAE2 (UDP-D-GLUCURONATE 4-EPIMERASE 2); UDP-glucuronate 4-epimerase/ catalytic | chr1:346052-347356 FORWARD
MIR169|h,i,j,k,l,m,n	cCL2045Contig1	174	--	AT3G17860.1	JAZ3, JAI3, TIFY6B | JAZ3 (JASMONATE-ZIM-DOMAIN PROTEIN 3) | chr3:6119968-6122691 FORWARD
MIR170|a	cA_05-C04-M13R_c	172	--	AT2G22540.1	SVP, AGL22 | SVP (SHORT VEGETATIVE PHASE); transcription factor/ translation repressor, nucleic acid binding | chr2:9580417-9583603 FORWARD
MIR170|a	cCI_08-B11-M13R_c	--	4	AT4G27490.1	3' exoribonuclease family domain 1-containing protein | chr4:13739961-13741647 FORWARD
MIR170|a	cCL1110Contig1	175	--	AT2G38640.1	unknown protein | chr2:16157725-16158474 REVERSE
MIR170|a	cCL2543Contig1	171	--	AT2G30970.1	ASP1 | ASP1 (ASPARTATE AMINOTRANSFERASE 1); L-aspartate:2-oxoglutarate aminotransferase | chr2:13179012-13181686 FORWARD
MIR170|a	cCL3485Contig1	--	4	AT4G27490.1	3' exoribonuclease family domain 1-containing protein | chr4:13739961-13741647 FORWARD
MIR170|a	cFR14A13_c	--	4	AT4G03080.1	BSL1 | kelch repeat-containing serine/threonine phosphoesterase family protein | chr4:1359935-1365166 REVERSE
MIR170|a	cHS_24-E08-M13R_c	171	--	AT4G03150.1	unknown protein | chr4:1393731-1394529 REVERSE
MIR170|a	cHS_39-C12-M13R_c	187	1.5	AT4G00150.1	scarecrow-like transcription factor 6 (SCL6) | chr4:57429-59105 REVERSE
MIR170|a	cPSI_40-F10-M13R_c	--	4	--	non-annotated unigene
MIR171|a	cA_20-D12-M13R_c	172	--	AT1G59077.1	INVOLVED IN: biological_process unknown; BEST Arabidopsis thaliana protein match is: transcription factor-related (TAIR:AT1G59453.1); Has 32 Blast hits to 28 proteins in 7 species: Archae - 0; Bacteria - 0; Metazoa - 7; Fungi - 0; Plants - 25; Viruses - 0; Other Eukaryotes - 0 (source: NCBI BLink). | chr1:21810644-21813023 REVERSE
MIR171|a	cCI_08-B11-M13R_c	--	3.5	AT4G27490.1	3' exoribonuclease family domain 1-containing protein | chr4:13739961-13741647 FORWARD
MIR171|a	cCL1110Contig1	171	--	AT2G38640.1	unknown protein | chr2:16157725-16158474 REVERSE
MIR171|a	cCL1243Contig1	175	--	AT2G35360.1	ubiquitin family protein | chr2:14889311-14890799 REVERSE
MIR171|a	cCL1243Contig2	175	--	AT2G35360.1	ubiquitin family protein | chr2:14889311-14890799 REVERSE
MIR171|a	cCL3485Contig1	--	3.5	AT4G27490.1	3' exoribonuclease family domain 1-containing protein | chr4:13739961-13741647 FORWARD
MIR171|a	cHS_39-C12-M13R_c	195	0	AT4G00150.1	scarecrow-like transcription factor 6 (SCL6) | chr4:57429-59105 REVERSE
MIR171|b,c	cCI_08-B11-M13R_c	--	4	AT4G27490.1	3' exoribonuclease family domain 1-containing protein | chr4:13739961-13741647 FORWARD
MIR171|b,c	cCL3485Contig1	--	3	AT4G27490.1	3' exoribonuclease family domain 1-containing protein | chr4:13739961-13741647 FORWARD
MIR171|b,c	cCL3729Contig1	170	--	AT4G26130.1	unknown protein | chr4:13240403-13241263 REVERSE
MIR171|b,c	cCL4017Contig1	175	--	AT2G17340.1	pantothenate kinase-related | chr2:7541615-7544089 REVERSE
MIR171|b,c	cHS_39-C12-M13R_c	186	3	AT4G00150.1	scarecrow-like transcription factor 6 (SCL6) | chr4:57429-59105 REVERSE
MIR172|a	c15d_13-C08-M13R_c	--	3	--	non-annotated unigene
MIR172|a	cA_04-D07-M13R_c	--	3	--	non-annotated unigene
MIR172|a	cAI_08-A07-M13R_c	174	--	AT2G04740.1	ankyrin repeat family protein | chr2:1657137-1659563 FORWARD
MIR172|a	cCL2420Contig1	171	--	--	non-annotated unigene
MIR172|a	cCL2527Contig1	176	--	AT3G50000.1	CKA2, ATCKA2 | CKA2 (CASEIN KINASE II, ALPHA CHAIN 2); kinase | chr3:18534487-18536743 FORWARD
MIR172|a	cCL3280Contig1	170	--	AT1G77930.1	DNAJ heat shock N-terminal domain-containing protein | chr1:29301184-29302467 FORWARD
MIR172|a	cCL6098Contig1	171	--	AT5G64430.1	octicosapeptide/Phox/Bem1p (PB1) domain-containing protein | chr5:25762540-25764081 REVERSE
MIR172|c,d	cAI_08-A07-M13R_c	174	--	AT2G04740.1	ankyrin repeat family protein | chr2:1657137-1659563 FORWARD
MIR172|c,d	cCL2420Contig1	171	--	--	non-annotated unigene
MIR172|c,d	cCL2527Contig1	176	--	AT3G50000.1	CKA2, ATCKA2 | CKA2 (CASEIN KINASE II, ALPHA CHAIN 2); kinase | chr3:18534487-18536743 FORWARD
MIR172|c,d	cCL3280Contig1	170	--	AT1G77930.1	DNAJ heat shock N-terminal domain-containing protein | chr1:29301184-29302467 FORWARD
MIR172|c,d	cCL6098Contig1	171	--	AT5G64430.1	octicosapeptide/Phox/Bem1p (PB1) domain-containing protein | chr5:25762540-25764081 REVERSE
MIR172|e	c15d_13-C08-M13R_c	--	2	--	non-annotated unigene
MIR172|e	cA_04-D07-M13R_c	--	2	--	non-annotated unigene
MIR172|e	cAI_08-A07-M13R_c	174	--	AT2G04740.1	ankyrin repeat family protein | chr2:1657137-1659563 FORWARD
MIR172|e	cCL2420Contig1	171	--	--	non-annotated unigene
MIR172|e	cCL2527Contig1	176	--	AT3G50000.1	CKA2, ATCKA2 | CKA2 (CASEIN KINASE II, ALPHA CHAIN 2); kinase | chr3:18534487-18536743 FORWARD
MIR172|e	cCL3280Contig1	170	--	AT1G77930.1	DNAJ heat shock N-terminal domain-containing protein | chr1:29301184-29302467 FORWARD
MIR172|e	cCL6098Contig1	171	--	AT5G64430.1	octicosapeptide/Phox/Bem1p (PB1) domain-containing protein | chr5:25762540-25764081 REVERSE
MIR172|e	cPSI_39-C08-M13R_c	--	3.5	--	non-annotated unigene
MIR319|a,b	c15d_24-H05-M13R_c	182	4	--	potential MIR319|a,b precursor
MIR319|a,b	cA_41-C05-M13R_c	172	--	AT1G24090.1	RNase H domain-containing protein | chr1:8520834-8524690 FORWARD
MIR319|a,b	cCI_50-D09-M13R_c	170	3.5	AT4G18390.1	TCP family transcription factor, putative | chr4:10163212-10164309 REVERSE
MIR319|a,b	cCI_65-B01-M13R_c	174	--	AT1G08860.1	BON3 | BON3 (BONZAI 3); calcium-dependent phospholipid binding | chr1:2842153-2846138 FORWARD
MIR319|a,b	cCL1166Contig1	173	--	AT2G05830.1	eukaryotic translation initiation factor 2B family protein / eIF-2B family protein | chr2:2229759-2231839 FORWARD
MIR319|a,b	cCL3696Contig1	170	4	AT3G15030.1	TCP4, MEE35 | TCP4 (TCP family transcription factor 4); transcription factor | chr3:5062308-5063570 FORWARD
MIR319|a,b	cCL6000Contig1	--	4	AT2G35530.1	bZIP transcription factor family protein | chr2:14923280-14926025 REVERSE
MIR319|a,b	cFR13C10_c	174	3	AT1G12440.1	zinc finger (AN1-like) family protein | chr1:4241816-4242322 REVERSE
MIR319|a,b	cPSI_23-A09-M13R_c	--	3	AT2G26600.1	glycosyl hydrolase family 17 protein | chr2:11316727-11318215 FORWARD
MIR390|a,b	c15d_05-D02-M13R_c	362	2.5	--	non-annotated unigene
MIR390|a,b	c15d_05-D02-M13R_c	362	4	--	non-annotated unigene
MIR390|a,b	c15d_21-G08-M13R_c	362	2.5	--	non-annotated unigene
MIR390|a,b	c15d_21-G08-M13R_c	362	4	--	non-annotated unigene
MIR390|a,b	cCL384Contig1	316	--	AT5G26751.1	ATSK11, SK 11 | ATSK11; protein kinase/ protein serine/threonine kinase | chr5:9399582-9401839 REVERSE
MIR391|a	cA_31-D04-M13R_c	171	--	AT3G17020.1	universal stress protein (USP) family protein | chr3:5802728-5804063 REVERSE
MIR391|a	cCI_18-C06-M13R_c	170	--	AT5G57660.1	ATCOL5, COL5 | zinc finger (B-box type) family protein | chr5:23355573-23356729 FORWARD
MIR391|a	cCL286Contig1	325	--	AT1G06760.1	histone H1, putative | chr1:2076687-2077616 REVERSE
MIR391|a	cCL5052Contig1	175	--	AT1G09830.1	phosphoribosylamine glycine ligase (PUR2) | chr1:3192783-3194936 REVERSE
MIR391|a	cCL867Contig1	170	--	AT3G03080.1	NADP-dependent oxidoreductase, putative | chr3:698530-700278 REVERSE
MIR391|a	cPS_21-D05-M13R_c	170	--	AT2G14830.1	unknown protein | chr2:6362524-6365818 FORWARD
MIR391|a	cPSI_29-G09-M13R_c	313	--	AT5G63860.1	UVR8 | UVR8 (UVB-RESISTANCE 8); chromatin binding / guanyl-nucleotide exchange factor | chr5:25554821-25558587 REVERSE
MIR393|a,b	cCI_08-B07-M13R_c	170	--	--	non-annotated unigene
MIR393|a,b	cCI_30-G10-M13R_c	170	--	--	non-annotated unigene
MIR393|a,b	cCL2446Contig1	170	--	AT3G14450.1	CID9 | CID9 (CTC-Interacting Domain 9); RNA binding / protein binding | chr3:4849788-4851601 FORWARD
MIR393|a,b	cCL3757Contig1	190	2	AT3G26810.1	AFB2 | AFB2 (AUXIN SIGNALING F-BOX 2); auxin binding / ubiquitin-protein ligase | chr3:9868342-9870464 FORWARD
MIR393|a,b	cCL4853Contig1	190	1	AT3G62980.1	TIR1 | TIR1 (TRANSPORT INHIBITOR RESPONSE 1); auxin binding / protein binding / ubiquitin-protein ligase | chr3:23273479-23276181 REVERSE
MIR394|a,b	cCL3477Contig1	174	--	AT4G36730.1	GBF1 | GBF1; sequence-specific DNA binding / transcription factor | chr4:17309850-17311752 REVERSE
MIR396|a	c15d_29-G07-M13R_c	171	--	AT3G19300.1	protein kinase family protein | chr3:6690242-6693210 REVERSE
MIR396|a	c46d_19-C11-M13R_c	171	--	--	non-annotated unigene
MIR396|a	cA_17-D01-M13R_c	171	--	--	non-annotated unigene
MIR396|a	cCL142Contig1	178	--	AT3G27080.1	TOM20-3 | TOM20-3 (TRANSLOCASE OF OUTER MEMBRANE 20 KDA SUBUNIT 3); P-P-bond-hydrolysis-driven protein transmembrane transporter | chr3:9985212-9986560 REVERSE
MIR396|a	cCL142Contig2	178	--	AT3G27080.1	TOM20-3 | TOM20-3 (TRANSLOCASE OF OUTER MEMBRANE 20 KDA SUBUNIT 3); P-P-bond-hydrolysis-driven protein transmembrane transporter | chr3:9985212-9986560 REVERSE
MIR396|a	cCL1677Contig1	170	--	AT5G58220.1	TTL | TTL (Transthyretin-Like protein); steroid binding | chr5:23554546-23555861 REVERSE
MIR396|a	cCL2197Contig1	172	--	AT1G04690.1	KAB1, KV-BETA1 | KAB1 (POTASSIUM CHANNEL BETA SUBUNIT); oxidoreductase/ potassium channel | chr1:1313662-1315420 FORWARD
MIR396|a	cCL3331Contig1	175	--	AT5G39850.1	40S ribosomal protein S9 (RPS9C) | chr5:15950053-15951171 FORWARD
MIR396|a	cCL4217Contig1	171	--	AT1G25260.1	acidic ribosomal protein P0-related | chr1:8854163-8855766 REVERSE
MIR396|a	cCL5110Contig1	174	4	AT1G51980.1	mitochondrial processing peptidase alpha subunit, putative | chr1:19323692-19326771 REVERSE
MIR396|a	cPS_06-G10-M13R_c	171	--	AT3G51850.1	CPK13 | CPK13; ATP binding / calcium ion binding / calmodulin-dependent protein kinase/ kinase/ protein kinase/ protein serine/threonine kinase/ protein tyrosine kinase | chr3:19232667-19235526 FORWARD
MIR396|a	cPS_24-H04-M13R_c	--	4	AT3G10960.1	xanthine/uracil permease family protein | chr3:3424986-3426725 REVERSE
MIR396|a	cPSI_33-B08-M13R_c	--	4	AT5G65160.1	tetratricopeptide repeat (TPR)-containing protein | chr5:26031457-26033668 REVERSE
MIR396|a	cPSI_37-F09-M13R_c	173	--	AT1G44350.1	ILL6 | ILL6; IAA-amino acid conjugate hydrolase/ metallopeptidase | chr1:16834749-16838201 REVERSE
MIR396|a	cPSI_39-F02-M13R_c	173	--	AT1G44350.1	ILL6 | ILL6; IAA-amino acid conjugate hydrolase/ metallopeptidase | chr1:16834749-16838201 REVERSE
MIR396|b	c15d_29-G07-M13R_c	171	--	AT3G19300.1	protein kinase family protein | chr3:6690242-6693210 REVERSE
MIR396|b	c46d_19-C11-M13R_c	171	--	--	non-annotated unigene
MIR396|b	cA_17-D01-M13R_c	171	--	--	non-annotated unigene
MIR396|b	cCL142Contig1	178	--	AT3G27080.1	TOM20-3 | TOM20-3 (TRANSLOCASE OF OUTER MEMBRANE 20 KDA SUBUNIT 3); P-P-bond-hydrolysis-driven protein transmembrane transporter | chr3:9985212-9986560 REVERSE
MIR396|b	cCL142Contig2	178	--	AT3G27080.1	TOM20-3 | TOM20-3 (TRANSLOCASE OF OUTER MEMBRANE 20 KDA SUBUNIT 3); P-P-bond-hydrolysis-driven protein transmembrane transporter | chr3:9985212-9986560 REVERSE
MIR396|b	cCL1677Contig1	170	--	AT5G58220.1	TTL | TTL (Transthyretin-Like protein); steroid binding | chr5:23554546-23555861 REVERSE
MIR396|b	cCL2197Contig1	172	--	AT1G04690.1	KAB1, KV-BETA1 | KAB1 (POTASSIUM CHANNEL BETA SUBUNIT); oxidoreductase/ potassium channel | chr1:1313662-1315420 FORWARD
MIR396|b	cCL3331Contig1	175	--	AT5G39850.1	40S ribosomal protein S9 (RPS9C) | chr5:15950053-15951171 FORWARD
MIR396|b	cCL3805Contig1	--	4	AT4G16760.1	ACX1, ATACX1 | ACX1 (ACYL-COA OXIDASE 1); acyl-CoA oxidase | chr4:9424930-9428689 REVERSE
MIR396|b	cCL4217Contig1	171	--	AT1G25260.1	acidic ribosomal protein P0-related | chr1:8854163-8855766 REVERSE
MIR396|b	cCL5110Contig1	174	--	AT1G51980.1	mitochondrial processing peptidase alpha subunit, putative | chr1:19323692-19326771 REVERSE
MIR396|b	cPS_06-G10-M13R_c	171	--	AT3G51850.1	CPK13 | CPK13; ATP binding / calcium ion binding / calmodulin-dependent protein kinase/ kinase/ protein kinase/ protein serine/threonine kinase/ protein tyrosine kinase | chr3:19232667-19235526 FORWARD
MIR396|b	cPSI_37-F09-M13R_c	173	--	AT1G44350.1	ILL6 | ILL6; IAA-amino acid conjugate hydrolase/ metallopeptidase | chr1:16834749-16838201 REVERSE
MIR396|b	cPSI_39-F02-M13R_c	173	--	AT1G44350.1	ILL6 | ILL6; IAA-amino acid conjugate hydrolase/ metallopeptidase | chr1:16834749-16838201 REVERSE
MIR397|a	c15d_32-E08-M13R_c	195	0	--	potential MIR397|a precursor
MIR397|a	cA_04-E10-M13R_c	171	--	AT3G49240.1	emb1796 | emb1796 (embryo defective 1796); ATP binding | chr3:18256086-18257975 FORWARD
MIR397|a	cCL1861Contig1	170	--	AT1G03250.1	unknown protein | chr1:793576-795159 REVERSE
MIR397|a	cCL2694Contig1	174	--	AT1G02870.1	unknown protein | chr1:637401-638603 REVERSE
MIR408|a	cA_20-E09-M13R_c	170	--	AT5G52450.1	MATE efflux protein-related | chr5:21289042-21291749 REVERSE
MIR408|a	cCL975Contig1	190	2.5	AT2G02850.1	ARPN | ARPN (PLANTACYANIN); copper ion binding / electron carrier | chr2:826630-827720 REVERSE
MIR408|a	cHS_18-D07-M13R_c	190	2.5	AT2G02850.1	ARPN | ARPN (PLANTACYANIN); copper ion binding / electron carrier | chr2:826630-827720 REVERSE
aArabidopsis gene used for melon unigene annotation
