# Supplementary material for: Analysis of the melon (Cucumis melo) small RNAome by high-throughput pyrosequencing
Source: BMC Genomics. 2011 Aug 3;12:393. doi: 10.1186/1471-2164-12-393 (PMC3163571; doi:10.1186/1471-2164-12-393)
Supplement: Additional file 3 — Novel melon-specific miRNA targets identified in melon unigenes. Complete set of all novel melon-specific miRNA targets identified in melon unigenes. [file 1471-2164-12-393-S3.XLS]

## Sheet: 2
Additional file 3 Novel melon-specific miRNA targets identified in melon unigenes
miRNA	unigen	unigene sense	score (miranda)	E-value	Arabidopsis gene	unigene annotation
a11_146182_	cCL184Contig1	F	202	2.82e-80	AT5G66930.3	unknown protein
a11_191362_	c15d_07-G08-M13R_c	R	179	4.96e-29	AT2G20830.2	folic acid binding / transferase
a11_191362_	cA_15-C06-M13R_c	F	182	2.99e-41	AT5G08370.1	AtAGAL2 (Arabidopsis thaliana ALPHA-GALACTOSIDASE 2); alpha-galactosidase/ catalytic/ hydrolase, hydrolyzing O-glycosyl compounds
a11_191362_	cCL106Contig1	R	177	1.01e-94	AT5G58060.2	YKT61
a11_191362_	cCL5334Contig1	R	174	--	--	non-annotated unigene
a11_227522_	c15d_28-B10-M13R_c	R	174	6.3e-36	AT1G49400.1	emb1129 (embryo defective 1129); structural constituent of ribosome
a11_227522_	c46d_16-F08-M13R_c	R	171	--	--	non-annotated unigene
a11_227522_	cCI_15-G06-M13R_c	R	181	--	--	non-annotated unigene
a11_227522_	cCL1423Contig1	R	171	1.12e-69	AT5G35620.1	LSP1 (LOSS OF SUSCEPTIBILITY TO POTYVIRUS 1); RNA 7-methylguanosine cap binding / RNA binding / translation initiation factor
a11_227522_	cCL1926Contig1	F	179	1.61e-158	AT5G25400.1	phosphate translocator-related
a11_227522_	cCL2031Contig1	F	171	2.98e-81	AT1G63660.1	GMP synthase (glutamine-hydrolyzing), putative / glutamine amidotransferase, putative
a11_227522_	cCL3972Contig1	F	174	3.44e-104	AT2G37090.1	IRX9 (IRREGULAR XYLEM 9); transferase, transferring glycosyl groups / xylosyltransferase
a11_227522_	cCL516Contig1	R	174	1.03e-35	AT1G49400.1	emb1129 (embryo defective 1129); structural constituent of ribosome
a11_227522_	cFR15N15_c	R	172	8.97e-33	ATMG00570.1	encodes a protein of unknown function. The transcript has extensive RNA editing at the 3' end. Protein has orthologous in other plants and sequence is similar to E. coli ORFs orf154 and orf131, both of unknown function. So far, similar proteins are found only in plants and prokaryotes.
a11_227522_	cPS_32-E09-M13R_c	F	173	7.98e-12	AT1G26110.1	unknown protein
a11_227522_	cPSI_33-C01-M13R_c	R	174	1.2e-34	AT1G49400.1	emb1129 (embryo defective 1129); structural constituent of ribosome
a11_227522_	cPSI_36-B04-M13R_c	R	171	0	AT2G31130.1	unknown protein
a11_248538_	c46d_25-B09-M13R_c	R	178	1.26e-10	AT5G22050.2	protein kinase family protein
a11_248538_	cA_29-D02-M13R_c	F	171	1.57e-20	AT4G24560.1	UBP16 (UBIQUITIN-SPECIFIC PROTEASE 16); ubiquitin thiolesterase/ ubiquitin-specific protease/ zinc ion binding
a11_248538_	cCI_06-G02-M13R_c	F	177	1.01e-13	AT5G57860.1	ubiquitin family protein
a11_248538_	cCL1069Contig1	R	174	1.24e-88	AT2G22570.1	NIC1 (NICOTINAMIDASE 1); catalytic/ nicotinamidase
a11_248538_	cCL177Contig1	F	174	3.37e-36	AT4G21720.1	unknown protein
a11_248538_	cCL177Contig2	F	174	2.64e-50	AT4G21720.1	unknown protein
a11_248538_	cCL3949Contig1	R	170	4.57e-34	AT2G33735.1	DNAJ heat shock N-terminal domain-containing protein
a11_248538_	cCL3966Contig1	F	170	1.58e-84	AT3G12500.1	ATHCHIB (ARABIDOPSIS THALIANA BASIC CHITINASE); chitinase
a11_248538_	cCL5930Contig1	R	178	7.29e-81	AT3G50000.1	CKA2 (CASEIN KINASE II, ALPHA CHAIN 2); kinase
a11_248538_	cHS_32-G11-M13R_c	F	178	--	--	non-annotated unigene
a11_2899_	c46d_17-A09-M13R_c	F	172	1.68e-24	AT1G48635.2	peroxin-3 family protein
a11_2899_	cA_41-C09-M13R_c	F	172	1.57e-37	AT2G38250.1	DNA-binding protein-related
a11_2899_	cCI_49-B11-M13R_c	F	174	3.87e-57	AT1G70250.1	receptor serine/threonine kinase, putative
a11_2899_	cCI_63-D02-M13R_c	F	174	6.4e-64	AT3G29770.1	MES11 (METHYL ESTERASE 11); hydrolase
a11_2899_	cCL1448Contig1	F	182	1.67e-60	AT3G48310.1	CYP71A22; electron carrier/ heme binding / iron ion binding / monooxygenase/ oxygen binding
a11_2899_	cCL149Contig1	F	174	4.91e-95	AT3G22950.1	ATARFC1 (ADP-ribosylation factor C1); GTP binding
a11_2899_	cCL149Contig2	F	174	1.51e-87	AT3G22950.1	ATARFC1 (ADP-ribosylation factor C1); GTP binding
a11_2899_	cF02_c	F	170	2.52e-57	AT3G19130.1	ATRBP47B (RNA-binding protein 47B); RNA binding
a11_2899_	cFR17C24_c	F	172	--	--	non-annotated unigene
a11_2899_	cPSI_08-E03-M13R_c	R	178	4.74e-24	AT4G17230.1	SCL13 (Scarecrow-like 13); transcription factor
a11_31022_	cA_12-G06-M13R_c	F	175	3.23e-94	AT1G12330.1	unknown protein
a11_31022_	cAI_15-D09-M13R_c	R	179	1.56e-29	AT2G25290.1	binding
a11_31022_	cCL1120Contig1	F	174	2.19e-87	AT5G50870.1	UBC27 (ubiquitin-conjugating enzyme 27); ubiquitin-protein ligase
a11_31022_	cCL2001Contig1	R	171	8.96e-57	AT3G15110.1	unknown protein
a11_31022_	cCL2103Contig1	R	175	5.92e-71	AT2G45060.1	FUNCTIONS IN: molecular_function unknown; INVOLVED IN: biological_process unknown; LOCATED IN: mitochondrion
a11_31022_	cCL2618Contig1	F	173	0	AT1G12000.1	pyrophosphate fructose-6-phosphate 1-phosphotransferase beta subunit, putative / pyrophosphate-dependent 6-phosphofructose-1-kinase, putative
a11_31022_	cCL3153Contig1	F	173	2.5e-13	AT5G01980.1	zinc finger (C3HC4-type RING finger) family protein
a11_31022_	cCL3157Contig1	R	171	5.83e-13	AT4G10030.1	hydrolase, alpha/beta fold family protein
a11_31022_	cCL3249Contig1	F	171	3.53e-56	AT1G75690.1	chaperone protein dnaJ-related
a11_31022_	cCL4266Contig1	R	183	1.31e-29	AT1G64760.1	glycosyl hydrolase family 17 protein
a11_31022_	cCL457Contig1	R	175	2.64e-115	AT5G02230.1	haloacid dehalogenase-like hydrolase family protein
a11_31022_	cCL4940Contig1	F	171	--	--	non-annotated unigene
a11_31022_	cCL532Contig1	F	181	1.84e-123	AT5G40650.1	SDH2-2; electron carrier/ succinate dehydrogenase
a11_31022_	cPS_22-A06-M13R_c	R	172	8.85e-22	AT5G11800.1	potassium ion transmembrane transporter/ potassium:hydrogen antiporter
a11_31022_	cPS_34-H03-M13R_c	R	176	1.07e-57	AT5G65380.1	ripening-responsive protein, putative
a11_31022_	cPSI_04-G04-M13R_c	F	171	--	--	non-annotated unigene
a11_31022_	cPSI_11-A09-M13R_c	F	172	--	--	non-annotated unigene
a11_31022_	cPSI_28-B06-M13R_c	F	175	--	--	non-annotated unigene
a11_33177_	cCL1616Contig1	F	175	8.15e-58	AT5G63050.1	EMB2759 (embryo defective 2759)
a11_33986_	cA_23-H06-M13R_c	R	171	7.1e-37	AT2G25060.1	plastocyanin-like domain-containing protein
a11_33986_	cCL3202Contig1	R	175	7.82e-65	AT5G57040.1	lactoylglutathione lyase family protein / glyoxalase I family protein
a11_33986_	cCL3421Contig1	F	170	--	--	non-annotated unigene
a11_33986_	cCL4137Contig1	F	175	1.75e-150	AT4G15530.5	PPDK (pyruvate orthophosphate dikinase); kinase/ pyruvate, phosphate dikinase
a11_33986_	cCL4419Contig1	F	171	7.6e-32	AT3G52750.1	FTSZ2-2; GTP binding / GTPase/ structural molecule
a11_33986_	cCL4438Contig1	F	183	7.74e-52	AT4G40050.1	signal transducer
a11_33986_	cHS_06-G07-M13R_c	F	175	2.78e-45	AT1G67340.1	zinc finger (MYND type) family protein / F-box family protein
a11_33986_	cPS_14-H07-M13R_c	R	175	2.35e-31	AT5G57040.1	lactoylglutathione lyase family protein / glyoxalase I family protein
a11_33986_	cPSI_34-G10-M13R_c	R	174	1.11e-53	AT3G07030.1	nucleic acid binding
a11_350684_	cCI_59-G08-M13R_c	F	182	--	--	non-annotated unigene
a11_350684_	cCL1529Contig1	F	174	2.23e-180	AT3G23340.1	ckl10 (Casein Kinase I-like 10); ATP binding / kinase/ protein kinase/ protein serine/threonine kinase
a11_350684_	cSSH4J13_c	R	174	2.4e-50	ATCG01280.1	hypothetical protein
a11_364692_	cCI_13-D12-M13R_c	F	170	3.57e-64	AT1G22882.1	| FUNCTIONS IN: molecular_function unknown; INVOLVED IN: biological_process unknown; LOCATED IN: mitochondrion; CONTAINS InterPro DOMAIN/s: Sad1/UNC-like, C-terminal (InterPro:IPR012919), Galactose-binding like (InterPro:IPR008979); BEST Arabidopsis thaliana protein match is: unknown protein (TAIR:AT1G71360.1); Has 1862 Blast hits to 1619 proteins in 245 species: Archae - 32; Bacteria - 119; Meta…
a11_364692_	cCL3555Contig1	R	170	4.35e-132	AT2G39420.1	esterase/lipase/thioesterase family protein
a11_364692_	cCL3836Contig1	R	173	5.08e-115	AT5G37510.2	EMB1467 (embryo defective 1467); NADH dehydrogenase (ubiquinone)/ NADH dehydrogenase/ electron carrier/ iron-sulfur cluster binding / oxidoreductase/ oxidoreductase, acting on NADH or NADPH
a11_364692_	cCL394Contig2	R	173	1.55e-172	AT5G50850.1	MAB1 (MACCI-BOU); catalytic/ pyruvate dehydrogenase (acetyl-transferring)
a11_364692_	cPS_17-D05-M13R_c	F	170	5.51e-36	AT2G17620.1	CYCB2;1 (Cyclin B2;1); cyclin-dependent protein kinase regulator
a11_364692_	cPSI_19-D03-M13R_c	R	179	9.48e-42	AT1G09870.1	histidine acid phosphatase family protein
a11_378153_	c15d_19-C08-M13R_c	R	181	9.13e-54	AT3G50530.1	CRK (CDPK-related kinase); ATP binding / calcium ion binding / calcium-dependent protein serine/threonine phosphatase/ kinase/ protein kinase/ protein serine/threonine kinase
a11_378153_	cCI_41-E01-M13R_c	F	172	8.83e-100	AT2G03690.1	coenzyme Q biosynthesis Coq4 family protein / ubiquinone biosynthesis Coq4 family protein
a11_378153_	cCL1274Contig1	F	171	2.08e-16	AT4G21610.1	LOL2 (LSD ONE LIKE 2); transcription factor
a11_378153_	cCL4457Contig1	F	178	6.83e-23	AT1G31200.1	ATPP2-A9 (Phloem protein 2-A9); carbohydrate binding
a11_378153_	cCL4630Contig1	F	182	1.51e-129	AT1G12800.1	S1 RNA-binding domain-containing protein
a11_378153_	cCL471Contig1	F	171	1.55e-180	AT1G67580.1	protein kinase family protein
a11_378153_	cCL471Contig2	F	171	1.11e-97	AT1G67580.1	protein kinase family protein
a11_378153_	cPS_14-B09-M13R_c	R	170	4.04e-25	AT1G76650.1	calcium-binding EF hand family protein
a11_378297_	cCI_14-H11-M13R_c	F	176	--	--	non-annotated unigene
a11_378297_	cCI_55-F01-M13R_c	F	173	8.23e-35	AT5G26170.1	WRKY50; transcription factor
a11_378297_	cCL2551Contig1	R	170	6.62e-26	AT5G05410.1	DREB2A; DNA binding / transcription activator/ transcription factor
a11_378297_	cCL4336Contig1	R	180	2.13e-68	AT1G29400.1	AML5 (ARABIDOPSIS MEI2-LIKE PROTEIN 5); RNA binding / nucleic acid binding / nucleotide binding
a11_378297_	cHS_31-G11-M13R_c	R	176	3.49e-30	AT5G11780.1	unknown protein
a11_378297_	cPS_24-H04-M13R_c	R	173	2.01e-102	AT3G10960.1	xanthine/uracil permease family protein
a11_389198_	cCI_05-H06-M13R_c	R	176	--	--	non-annotated unigene
a11_389198_	cCL1529Contig1	F	174	2.23e-180	AT3G23340.1	ckl10 (Casein Kinase I-like 10); ATP binding / kinase/ protein kinase/ protein serine/threonine kinase
a11_84237_	c15d_20-B10-M13R_c	R	171	--	--	non-annotated unigene
a11_84237_	cA_05-C10-M13R_c	R	173	4.91e-85	AT5G65470.1	unknown protein
a11_84237_	cAI_11-A09-M13R_c	R	172	4.34e-76	AT5G41670.1	6-phosphogluconate dehydrogenase family protein
a11_84237_	cCL1690Contig1	F	176	4.32e-125	AT5G63850.1	AAP4; acidic amino acid transmembrane transporter/ amino acid transmembrane transporter/ neutral amino acid transmembrane transporter/ primary active transmembrane transporter
a11_84237_	cCL4619Contig1	F	172	1.19e-88	AT5G22130.1	PNT1 (PEANUT 1); alpha-1,4-mannosyltransferase/ mannosyltransferase/ transferase, transferring glycosyl groups
a11_84237_	cCL843Contig1	R	171	3.03e-82	AT3G15730.1	PLDALPHA1 (PHOSPHOLIPASE D ALPHA 1); phospholipase D
a11_84237_	cFR13E3_c	F	170	1.6e-15	AT1G64950.1	CYP89A5; electron carrier/ heme binding / iron ion binding / monooxygenase/ oxygen binding
a11_85662_	cCI_17-C10-M13R_c	R	183	5.21e-35	AT4G10110.1	RNA recognition motif (RRM)-containing protein
a11_85662_	cCL3717Contig1	F	173	1.45e-37	AT1G13340.1	unknown protein
a11_85662_	cP11.65_c	R	171	--	--	non-annotated unigene
a11_85662_	cPS_06-A05-M13R_c	F	178	9.42e-72	AT3G08950.1	electron transport SCO1/SenC family protein
a11_95657_	cCL589Contig1	R	177	0	AT4G31180.1	aspartyl-tRNA synthetase, putative / aspartate tRNA ligase, putative
a11_95657_	cCL798Contig1	R	175	8.08e-49	AT4G27745.1	CONTAINS InterPro DOMAIN/s: Yippee-like protein (InterPro:IPR004910); BEST Arabidopsis thaliana protein match is: yippee family protein (TAIR:AT5G53940.1); Has 697 Blast hits to 697 proteins in 149 species: Archae - 0; Bacteria - 0; Metazoa - 401; Fungi - 132; Plants - 110; Viruses - 0; Other Eukaryotes - 54 (source: NCBI Blink).
a11_95657_	cCL939Contig1	R	170	7.57e-38	AT3G16120.1	dynein light chain, putative
a12_123886_	cCI_49-B12-M13R_c	F	170	--	--	non-annotated unigene
a12_144938_	c15d_41-G11-M13R_c	R	181	1.15e-23	AT1G01320.1	tetratricopeptide repeat (TPR)-containing protein
a12_144938_	cPSI_16-F02-M13R_c	F	170	3.45e-24	AT1G49405.1	integral membrane protein, putative
a12_272161_	c15d_18-F02-M13R_c	F	173	2.95e-33	AT4G01600.1	GRAM domain-containing protein / ABA-responsive protein-related
a12_272161_	c46d_32-E04-M13R_c	R	177	4.41e-53	AT3G10130.1	SOUL heme-binding family protein
a12_272161_	cCL1174Contig1	R	171	2.49e-103	AT1G23380.2	KNAT6; DNA binding / transcription activator/ transcription factor
a12_272161_	cCL1286Contig1	R	178	1.05e-67	AT3G47550.3	zinc finger (C3HC4-type RING finger) family protein
a12_272161_	cCL176Contig1	R	171	9.82e-154	AT1G04410.1	malate dehydrogenase, cytosolic, putative
a12_272161_	cCL2132Contig1	F	170	1.62e-110	AT3G01280.1	VDAC1 (VOLTAGE DEPENDENT ANION CHANNEL 1); voltage-gated anion channel
a12_272161_	cCL2440Contig1	R	179	1.51e-143	AT1G43690.1	ubiquitin interaction motif-containing protein
a12_272161_	cF322_c	R	171	--	--	non-annotated unigene
a12_32299_	cCI_32-F07-M13R_c	R	187	4.38e-15	AT4G37630.1	CYCD5;1 (cyclin d5;1); cyclin-dependent protein kinase
a12_32299_	cCL3510Contig1	F	182	1.36e-42	AT4G31550.1	WRKY11; calmodulin binding / transcription factor
a12_71107_	c46d_06-F10-M13R_c	R	175	3.68e-14	AT2G34750.1	RNA polymerase I specific transcription initiation factor RRN3 family protein
a12_71107_	cCL2874Contig1	R	179	1.51e-148	AT2G32950.1	COP1 (CONSTITUTIVE PHOTOMORPHOGENIC 1); protein binding / ubiquitin-protein ligase
a12_71107_	cCL4302Contig1	R	175	3.61e-46	AT3G45010.1	scpl48 (serine carboxypeptidase-like 48); serine-type carboxypeptidase
a12_71107_	cCL943Contig1	F	179	1.66e-62	AT5G04800.1	40S ribosomal protein S17 (RPS17D)
a12_71107_	cPS_39-H01-M13R_c	R	178	2.22e-19	AT5G09590.1	MTHSC70-2 (MITOCHONDRIAL HSP70 2); ATP binding
a12_71107_	cPSI_22-A04-M13R_c	F	182	2.59e-12	AT2G15780.1	glycine-rich protein
a12_72169_	cAI_22-D11-M13R_c	F	171	7.73e-43	AT5G56710.1	60S ribosomal protein L31 (RPL31C)
a12_72169_	cCI_11-F08-M13R_c	F	172	--	--	non-annotated unigene
a12_72169_	cCI_20-F08-M13R_c	F	178	3.87e-65	AT5G40230.1	nodulin-related
a12_72169_	cCI_41-F12-M13R_c	F	178	1.57e-60	AT5G40230.1	nodulin-related
a12_72169_	cCL2303Contig1	F	170	2.27e-55	AT1G17530.1	ATTIM23-1 (TRANSLOCASE OF INNER MITOCHONDRIAL MEMBRANE 23); P-P-bond-hydrolysis-driven protein transmembrane transporter
a12_72169_	cCL5857Contig1	F	171	--	--	non-annotated unigene
a13_120551_	cA_02-C06-M13R_c	R	183	--	--	non-annotated unigene
a13_120551_	cA_19-D07-M13R_c	R	178	--	--	non-annotated unigene
a13_120551_	cCI_04-C11-M13R_c	R	175	--	--	non-annotated unigene
a13_120551_	cCL4909Contig1	F	170	7.13e-42	AT4G29420.1	F-box family protein
a13_120551_	cCL90Contig1	R	175	1.64e-57	AT3G47370.2	40S ribosomal protein S20 (RPS20B)
a13_120551_	cCL90Contig2	R	175	1.28e-30	AT3G47370.2	40S ribosomal protein S20 (RPS20B)
a13_120551_	cPS_17-A07-M13R_c	F	175	1.07e-67	AT2G15220.1	secretory protein, putative
a13_225824_	cA_37-D05-M13R_c	F	171	2.89e-50	AT4G24130.1	unknown protein
a13_225824_	cAI_17-H10-M13R_c	F	170	1.38e-92	AT1G79440.1	ALDH5F1; 3-chloroallyl aldehyde dehydrogenase/ NAD or NADH binding / succinate-semialdehyde dehydrogenase
a13_225824_	cFR13N9_c	F	179	--	--	non-annotated unigene
a13_225824_	cP5.64_c	F	171	2.13e-10	AT5G15870.1	glycosyl hydrolase family 81 protein
a13_225824_	cPSI_09-G12-M13R_c	F	173	2.4e-41	AT2G37840.1	protein kinase family protein
a13_225824_	cPSI_26-D08-M13R_c	F	171	1.72e-88	AT1G60160.1	potassium transporter family protein
a13_225824_	cPSI_35-E10-M13R_c	F	177	3.35e-27	AT1G31200.1	ATPP2-A9 (Phloem protein 2-A9); carbohydrate binding
a13_228150_	cA_26-F04-M13R_c	R	171	4.5e-55	AT4G09040.1	RNA recognition motif (RRM)-containing protein
a13_228150_	cCI_66-A04-M13R_c	R	179	3.71e-70	AT3G49250.1	DMS3 (DEFECTIVE IN MERISTEM SILENCING 3)
a13_228150_	cCL2939Contig1	R	171	1.55e-36	AT4G31130.1	unknown protein
a13_228150_	cCL3701Contig1	F	174	--	--	non-annotated unigene
a13_228150_	cCL4301Contig1	R	175	1.66e-153	AT5G60550.1	GRIK2 (GEMINIVIRUS REP INTERACTING KINASE 2); kinase
a13_228150_	cPSI_14-H03-M13R_c	F	190	2.99e-31	AT4G35170.1	CONTAINS InterPro DOMAIN/s: Harpin-induced 1 (InterPro:IPR010847); BEST Arabidopsis thaliana protein match is: unknown protein (TAIR:AT2G41990.1); Has 82 Blast hits to 81 proteins in 9 species: Archae - 0; Bacteria - 0; Metazoa - 0; Fungi - 0; Plants - 82; Viruses - 0; Other Eukaryotes - 0 (source: NCBI Blink).
a13_234225_	cCL5310Contig1	F	186	2.47e-60	AT4G14620.1	unknown protein
a13_252112_	c46d_39-A08-M13R_c	R	175	--	--	non-annotated unigene
a13_252112_	cCI_55-F07-M13R_c	R	175	6.88e-114	AT1G13820.1	hydrolase, alpha/beta fold family protein
a13_252112_	cCL1806Contig1	F	170	2.77e-58	AT2G15890.1	MEE14 (maternal effect embryo arrest 14)
a13_252112_	cCL2121Contig1	R	171	3.36e-53	AT1G51200.1	zinc finger (AN1-like) family protein
a13_252112_	cCL252Contig1	R	173	1.28e-120	AT1G30580.1	GTP binding
a13_252112_	cCL320Contig1	F	171	4.82e-165	AT4G33070.1	pyruvate decarboxylase, putative
a13_252112_	cCL3338Contig1	F	174	1.21e-53	AT3G12480.1	NF-YC11 (NUCLEAR FACTOR Y, SUBUNIT C11); DNA binding / transcription factor
a13_252112_	cCL5197Contig1	R	179	1.77e-24	AT2G32710.1	KRP4; cyclin binding / cyclin-dependent protein kinase inhibitor
a13_252112_	cCL536Contig1	F	171	2.95e-52	AT3G09630.1	60S ribosomal protein L4/L1 (RPL4A)
a13_252112_	cCL536Contig2	F	171	1.88e-94	AT3G09630.1	60S ribosomal protein L4/L1 (RPL4A)
a13_252112_	cCL5847Contig1	F	174	3.69e-30	AT5G13900.1	protease inhibitor/seed storage/lipid transfer protein (LTP) family protein
a13_252112_	cFR15D10_c	F	174	4.17e-76	AT1G11720.1	ATSS3 (starch synthase 3); starch synthase/ transferase, transferring glycosyl groups
a13_252112_	cHS_33-F09-M13R_c	R	171	4.55e-50	AT1G51200.1	zinc finger (AN1-like) family protein
a13_252112_	cPS_35-F09-M13R_c	R	171	9.35e-52	AT1G51200.1	zinc finger (AN1-like) family protein
a13_252112_	cPSI_24-D07-M13R_c	R	175	8.98e-68	AT1G13820.1	hydrolase, alpha/beta fold family protein
a13_281334_	c15d_29-E10-M13R_c	F	177	9.73e-65	AT4G34020.1	DJ-1 family protein
a13_281334_	cPS_13-C05-M13R_c	F	171	5.22e-12	AT5G55100.2	SWAP (Suppressor-of-White-APricot)/surp domain-containing protein
a13_281334_	cPS_33-B10-M13R_c	F	171	--	--	non-annotated unigene
a13_286453_	cA_33-C09-M13R_c	F	183	--	--	non-annotated unigene
a13_286453_	cA_36-F06-M13R_c	R	188	1.66e-16	AT2G39518.1	CONTAINS InterPro DOMAIN/s: Uncharacterised protein family UPF0497, trans-membrane plant (InterPro:IPR006702), Uncharacterised protein family UPF0497, trans-membrane plant subgroup (InterPro:IPR006459); BEST Arabidopsis thaliana protein match is: integral membrane protein, putative (TAIR:AT2G39530.1); Has 80 Blast hits to 80 proteins in 9 species: Archae - 0; Bacteria - 0; Metazoa - 0; Fungi - 0;…
a13_286453_	cPS_02-F11-M13R_c	F	175	1.21e-17	AT5G07290.1	AML4 (ARABIDOPSIS MEI2-LIKE 4); RNA binding / nucleic acid binding / nucleotide binding
a13_357842_	cAI_14-H02-M13R_c	F	171	1.05e-66	AT2G38730.1	peptidyl-prolyl cis-trans isomerase, putative / cyclophilin, putative / rotamase, putative
a13_357842_	cCL4406Contig1	F	174	3.6e-156	AT4G00720.1	ATSK32 (SHAGGY-LIKE PROTEIN KINASE 32); ATP binding / kinase/ protein kinase/ protein serine/threonine kinase/ protein tyrosine kinase
a13_357842_	cCL468Contig1	F	170	1.54e-53	AT5G36290.1	unknown protein
a13_59670_	c46d_17-C10-M13R_c	R	174	--	--	non-annotated unigene
a13_59670_	c46d_30-H09-M13R_c	R	174	1.08e-20	AT3G26670.1	CONTAINS InterPro DOMAIN/s: Protein of unknown function DUF803 (InterPro:IPR008521); BEST Arabidopsis thaliana protein match is: permease-related (TAIR:AT3G23870.1); Has 715 Blast hits to 711 proteins in 119 species: Archae - 0; Bacteria - 0; Metazoa - 298; Fungi - 244; Plants - 119; Viruses - 2; Other Eukaryotes - 52 (source: NCBI Blink).
a13_59670_	cA_13-C10-M13R_c	F	174	--	--	non-annotated unigene
a13_59670_	cCL3350Contig1	F	175	1.33e-115	AT5G43430.1	ETFBETA; electron carrier
a13_59670_	cCL4839Contig1	F	177	5.93e-112	AT1G33780.1	unknown protein
a13_59670_	cCL5450Contig1	F	170	3.79e-11	AT5G19875.1	unknown protein
a13_59670_	cPS_14-E01-M13R_c	F	172	1.95e-52	AT5G35370.1	ATP binding / carbohydrate binding / kinase/ protein kinase/ protein serine/threonine kinase/ protein tyrosine kinase/ sugar binding
a13_59670_	cPSI_04-D10-M13R_c	F	170	2.39e-39	AT1G13080.1	CYP71B2 (CYTOCHROME P450 71B2); electron carrier/ heme binding / iron ion binding / monooxygenase/ oxygen binding
a13_84447_	c15d_28-B10-M13R_c	R	172	6.3e-36	AT1G49400.1	emb1129 (embryo defective 1129); structural constituent of ribosome
a13_84447_	cA_22-B10-M13R_c	R	171	9.06e-27	AT1G13970.1	unknown protein
a13_84447_	cA_35-H02-M13R_c	R	178	2.3e-19	AT5G10520.1	RBK1 (Rop Binding protein Kinases 1); ATP binding / kinase/ protein kinase/ protein serine/threonine kinase
a13_84447_	cCL1382Contig1	F	183	4.37e-91	AT5G04140.2	GLU1 (GLUTAMATE SYNTHASE 1); glutamate synthase (ferredoxin)
a13_84447_	cCL1653Contig1	R	183	--	--	non-annotated unigene
a13_84447_	cCL2516Contig1	R	183	--	--	non-annotated unigene
a13_84447_	cCL281Contig1	R	178	1.9e-34	AT5G64130.3	CONTAINS InterPro DOMAIN/s: Lg106-like (InterPro:IPR012482); BEST Arabidopsis thaliana protein match is: unknown protein (TAIR:AT1G69510.3); Has 91 Blast hits to 91 proteins in 11 species: Archae - 0; Bacteria - 0; Metazoa - 0; Fungi - 0; Plants - 91; Viruses - 0; Other Eukaryotes - 0 (source: NCBI Blink).
a13_84447_	cCL2996Contig1	F	182	2.52e-89	AT1G68530.1	KCS6 (3-KETOACYL-COA SYNTHASE 6); catalytic/ transferase, transferring acyl groups other than amino-acyl groups
a13_84447_	cCL516Contig1	R	172	1.03e-35	AT1G49400.1	emb1129 (embryo defective 1129); structural constituent of ribosome
a13_84447_	cCL549Contig1	R	172	4.08e-41	AT5G57815.1	cytochrome c oxidase subunit 6b, putative
a13_84447_	cCL549Contig2	R	172	3.02e-41	AT5G57815.1	cytochrome c oxidase subunit 6b, putative
a13_84447_	cHS_10-B01-M13R_c	F	175	5.71e-66	AT1G76660.1	FUNCTIONS IN: molecular_function unknown; INVOLVED IN: biological_process unknown; LOCATED IN: plasma membrane
a13_84447_	cHS_37-H07-M13R_c	R	172	--	--	non-annotated unigene
a13_84447_	cPS_15-G01-M13R_c	R	178	--	--	non-annotated unigene
a13_84447_	cPSI_33-C01-M13R_c	R	172	1.2e-34	AT1G49400.1	emb1129 (embryo defective 1129); structural constituent of ribosome
a14_133932_	cCL830Contig1	F	170	0	AT5G02500.1	HSC70-1 (HEAT SHOCK COGNATE PROTEIN 70-1); ATP binding
a14_133932_	cHS_02-A02-M13R_c	F	172	--	--	non-annotated unigene
a14_133932_	cSSH4A16_c	F	171	9.27e-35	AT1G03160.1	FZL (FZO-LIKE); GTP binding / GTPase/ thiamin-phosphate diphosphorylase
a14_148530_	cCL270Contig1	F	173	3.98e-40	AT2G27830.1	FUNCTIONS IN: molecular_function unknown; EXPRESSED IN: 22 plant structures; EXPRESSED DURING: 13 growth stages; BEST Arabidopsis thaliana protein match is: pentatricopeptide (PPR) repeat-containing protein (TAIR:AT4G22760.1); Has 68 Blast hits to 68 proteins in 11 species: Archae - 0; Bacteria - 0; Metazoa - 0; Fungi - 0; Plants - 68; Viruses - 0; Other Eukaryotes - 0 (source: NCBI Blink).
a14_148530_	cCL550Contig1	F	175	6.02e-102	AT1G75460.1	ATP-dependent protease La (LON) domain-containing protein
a14_148530_	cHS_39-D11-M13R_c	R	170	4.01e-55	AT4G31780.2	MGD1 (MONOGALACTOSYL DIACYLGLYCEROL SYNTHASE 1); 1,2-diacylglycerol 3-beta-galactosyltransferase/ UDP-galactosyltransferase/ UDP-glycosyltransferase/ transferase, transferring glycosyl groups
a14_148530_	cPSI_18-C03-M13R_c	F	170	6.51e-85	AT3G21240.1	4-COUMARATE:COA LIGASE 2
a14_180374_	cCL5499Contig1	R	174	7.28e-93	AT1G47740.1	unknown protein
a14_218837_	cCI_17-E10-M13R_c	R	170	5.63e-55	AT5G15390.1	tRNA/rRNA methyltransferase (SpoU) family protein
a14_218837_	cCL2671Contig1	R	173	2.49e-93	AT1G33170.1	dehydration-responsive family protein
a14_218837_	cCL6221Contig1	R	170	5.9e-62	AT4G23940.1	FtsH protease, putative
a14_260703_	c15d_37-D11-M13R_c	R	186	0	AT1G62480.1	vacuolar calcium-binding protein-related
a14_260703_	cAI_02-E01-M13R_c	R	178	--	--	non-annotated unigene
a14_260703_	cAI_38-C05-M13R_c	R	170	--	--	non-annotated unigene
a14_260703_	cCL1831Contig1	R	178	7.22e-36	AT1G17820.1	phosphoinositide binding
a14_260703_	cCL4851Contig1	R	182	2.63e-60	AT1G07480.1	transcription factor IIA large subunit / TFIIA large subunit (TFIIA-L)
a14_260703_	cHS_02-H12-M13R_c	R	172	1.01e-85	AT2G05790.1	glycosyl hydrolase family 17 protein
a14_260703_	cPSI_16-G03-M13R_c	R	171	--	--	non-annotated unigene
a14_260703_	cPSI_23-A09-M13R_c	R	341	5.53e-36	AT2G26600.1	glycosyl hydrolase family 17 protein
a14_283014_	c15d_11-A10-M13R_c	F	174	--	--	non-annotated unigene
a14_283014_	cAI_11-E04-M13R_c	F	177	2.78e-69	AT2G27430.1	binding
a14_283014_	cCI_47-H03-M13R_c	R	172	2.27e-51	AT5G47650.1	ATNUDT2 (ARABIDOPSIS THALIANA NUDIX HYDROLASE HOMOLOG 2); ADP-ribose diphosphatase/ NAD or NADH binding / hydrolase
a14_283014_	cCL2245Contig1	R	171	0	AT1G77380.1	AAP3; amino acid transmembrane transporter
a14_283014_	cCL2818Contig1	R	175	0	AT5G56180.1	ATARP8 (ACTIN-RELATED PROTEIN 8); structural constituent of cytoskeleton
a14_283014_	cCL3476Contig1	R	172	2.47e-89	AT1G04980.1	ATPDIL2-2 (PDI-LIKE 2-2); protein disulfide isomerase
a14_283014_	cCL3842Contig1	R	172	5.98e-19	AT1G72820.1	mitochondrial substrate carrier family protein
a14_283014_	cCL668Contig1	R	172	2.68e-78	AT5G47650.1	ATNUDT2 (ARABIDOPSIS THALIANA NUDIX HYDROLASE HOMOLOG 2); ADP-ribose diphosphatase/ NAD or NADH binding / hydrolase
a14_283014_	cCL970Contig1	R	172	3.44e-73	AT2G40600.1	appr-1-p processing enzyme family protein
a14_283014_	cFR16K19_c	R	171	1.15e-46	AT1G77180.1	chromatin protein family
a14_283014_	cFR17G7_c	R	171	1.85e-42	AT3G21110.1	PUR7 (PURIN 7); phosphoribosylaminoimidazolesuccinocarboxamide synthase
a14_283014_	cHS_02-C02-M13R_c	F	176	4.32e-82	AT4G25240.1	SKS1 (SKU5 SIMILAR 1); copper ion binding / oxidoreductase
a14_283014_	cHS_22-C10-M13R_c	R	184	1.37e-27	AT5G24120.1	SIGE (SIGMA FACTOR E); DNA binding / DNA-directed RNA polymerase/ sigma factor/ transcription factor
a14_283014_	cPS_28-F10-M13R_c	R	172	5.23e-72	AT1G23440.1	pyrrolidone-carboxylate peptidase family protein
a14_283014_	cPS_33-B04-M13R_c	R	172	1.09e-89	AT1G04980.1	ATPDIL2-2 (PDI-LIKE 2-2); protein disulfide isomerase
a14_283014_	cPSI_05-H06-M13R_c	R	170	4.38e-57	AT5G30510.1	RPS1 (RIBOSOMAL PROTEIN S1); RNA binding / structural constituent of ribosome
a14_283014_	cPSI_17-D01-M13R_c	R	173	1.56e-34	AT5G58820.1	subtilase family protein
a14_283014_	cPSI_36-H09-M13R_c	R	172	2.78e-41	AT1G23440.1	pyrrolidone-carboxylate peptidase family protein
a14_283014_	cPSI_38-E04-M13R_c	R	172	9.5e-43	AT4G25434.2	ATNUDT10 (Arabidopsis thaliana Nudix hydrolase homolog 10); ADP-ribose diphosphatase/ NAD or NADH binding / catalytic
a14_51701_	c15d_28-G04-M13R_c	R	175	7.14e-98	AT3G54050.1	fructose-1,6-bisphosphatase, putative / D-fructose-1,6-bisphosphate 1-phosphohydrolase, putative / FBPase, putative
a14_51701_	cCL4028Contig1	R	175	1.75e-90	AT3G54050.1	fructose-1,6-bisphosphatase, putative / D-fructose-1,6-bisphosphate 1-phosphohydrolase, putative / FBPase, putative
a14_51701_	cCL5198Contig1	R	170	7.08e-130	AT1G09430.1	ACLA-3; ATP citrate synthase
a14_51701_	cPSI_40-F10-M13R_c	R	195	--	--	non-annotated unigene
a14_668_	cA_27-C10-M13R_c	R	171	7.64e-33	AT3G06470.1	GNS1/SUR4 membrane family protein
a14_9427_	cCL5721Contig1	R	170	--	--	non-annotated unigene
a14_9427_	cHS_09-F08-M13R_c	R	174	7.46e-31	AT4G18470.1	SNI1; transcription repressor
a14_98657_	cCL3515Contig1	R	171	1.4e-19	AT3G15210.1	ERF4 (ETHYLENE RESPONSIVE ELEMENT BINDING FACTOR 4); DNA binding / protein binding / transcription factor/ transcription repressor
a21_127379_	cAI_34-F06-M13R_c	R	170	1.45e-73	AT1G08845.2	structural constituent of ribosome
a21_127379_	cCI_43-G10-M13R_c	R	170	3.6e-72	AT1G53345.1	unknown protein
a21_127379_	cCL1246Contig1	R	190	1.17e-26	AT3G47670.1	enzyme inhibitor/ pectinesterase/ pectinesterase inhibitor
a21_127379_	cCL170Contig1	R	170	2.46e-26	AT4G27670.1	HSP21 (HEAT SHOCK PROTEIN 21)
a21_127379_	cCL2125Contig1	R	170	2.4e-14	AT5G16950.1	unknown protein
a21_127379_	cCL2405Contig1	R	174	4.27e-105	AT1G07250.1	UGT71C4 (UDP-GLUCOSYL TRANSFERASE 71C4); quercetin 3-O-glucosyltransferase/ quercetin 7-O-glucosyltransferase/ transferase, transferring glycosyl groups
a21_127379_	cCL2464Contig1	R	171	1.82e-64	AT5G51110.1	4-alpha-hydroxytetrahydrobiopterin dehydratase
a21_127379_	cCL4339Contig1	R	180	2.31e-90	AT1G09160.2	protein phosphatase 2C-related / PP2C-related
a21_127379_	cCL532Contig1	R	174	1.84e-123	AT5G40650.1	SDH2-2; electron carrier/ succinate dehydrogenase
a21_127379_	cCL5538Contig1	R	181	9.55e-22	AT2G41020.1	WW domain-containing protein
a21_127379_	cHS_03-H11-M13R_c	F	170	1.04e-109	AT4G38220.2	aminoacylase, putative / N-acyl-L-amino-acid amidohydrolase, putative
a21_127379_	cHS_38-H03-M13R_c	R	170	2.33e-10	AT5G16950.1	unknown protein
a21_127379_	cPS_07-H08-M13R_c	R	170	1.24e-46	AT1G07250.1	UGT71C4 (UDP-GLUCOSYL TRANSFERASE 71C4); quercetin 3-O-glucosyltransferase/ quercetin 7-O-glucosyltransferase/ transferase, transferring glycosyl groups
a21_127379_	cPSI_20-H05-M13R_c	R	182	9.51e-31	AT5G66460.1	(1-4)-beta-mannan endohydrolase, putative
a21_134553_	c15d_19-E08-M13R_c	R	170	--	--	non-annotated unigene
a21_134553_	cCL1612Contig1	R	179	1.47e-118	AT1G20330.1	SMT2 (STEROL METHYLTRANSFERASE 2); S-adenosylmethionine-dependent methyltransferase
a21_134553_	cCL1612Contig2	R	179	2.65e-158	AT1G20330.1	SMT2 (STEROL METHYLTRANSFERASE 2); S-adenosylmethionine-dependent methyltransferase
a21_134553_	cCL1952Contig1	R	170	0	AT3G60320.1	DNA binding
a21_134553_	cCL4322Contig1	R	170	2.72e-138	AT4G39980.1	DHS1 (3-DEOXY-D-ARABINO-HEPTULOSONATE 7-PHOSPHATE SYNTHASE 1); 3-deoxy-7-phosphoheptulonate synthase
a21_134553_	cCL4468Contig1	F	171	4.34e-49	AT5G44550.1	integral membrane family protein
a21_134553_	cCL4474Contig1	R	179	8.19e-134	AT5G13710.1	SMT1 (STEROL METHYLTRANSFERASE 1); sterol 24-C-methyltransferase
a21_134553_	cCL6165Contig1	R	171	--	--	non-annotated unigene
a21_134553_	cHS_35-A04-M13R_c	R	170	--	--	non-annotated unigene
a21_134553_	cPS_21-D05-M13R_c	R	170	--	--	non-annotated unigene
a21_169735_	cPSI_33-C05-M13R_c	R	174	1.39e-56	AT1G01500.1	unknown protein
a21_170878_	c15d_22-D05-M13R_c	F	175	1.23e-48	AT5G10290.1	leucine-rich repeat family protein / protein kinase family protein
a21_170878_	c15d_30-C04-M13R_c	R	170	4.69e-39	AT1G07960.2	ATPDIL5-1 (PDI-like 5-1)
a21_170878_	cCI_45-E06-M13R_c	R	170	--	--	non-annotated unigene
a21_170878_	cCL1437Contig1	R	172	--	--	non-annotated unigene
a21_170878_	cCL933Contig1	R	170	6.82e-41	AT1G07960.2	ATPDIL5-1 (PDI-like 5-1)
a21_216237_	c15d_40-E08-M13R_c	R	173	2.01e-47	AT4G03240.1	FH (FRATAXIN HOMOLOG)
a21_216237_	cA_03-A07-M13R_c	F	184	1.26e-93	AT4G29890.1	choline monooxygenase, putative (CMO-like)
a21_216237_	cAI_05-C05-M13R_c	F	174	7.57e-40	AT2G35010.1	ATO1 (Arabidopsis thioredoxin O1)
a21_216237_	cCI_08-A02-M13R_c	F	174	2.07e-39	AT2G35010.1	ATO1 (Arabidopsis thioredoxin O1)
a21_216237_	cCL1076Contig1	F	170	3.29e-34	AT5G15530.1	BCCP2 (BIOTIN CARBOXYL CARRIER PROTEIN 2); biotin binding
a21_216237_	cCL1866Contig1	F	174	6.62e-41	AT2G35010.1	ATO1 (Arabidopsis thioredoxin O1)
a21_216237_	cCL2029Contig1	F	184	9.04e-97	AT4G29890.1	choline monooxygenase, putative (CMO-like)
a21_216237_	cHS_08-G01-M13R_c	R	181	9.55e-22	AT3G25780.1	AOC3 (ALLENE OXIDE CYCLASE 3); allene-oxide cyclase
a21_216237_	cP11.85_c	R	171	--	--	non-annotated unigene
a21_216237_	cPS_04-C08-M13R_c	R	178	--	--	non-annotated unigene
a21_216237_	cPS_41-G07-M13R_c	R	181	1.5e-38	AT2G02800.1	APK2B (PROTEIN KINASE 2B); ATP binding / kinase/ protein kinase/ protein serine/threonine kinase
a21_216237_	cPSI_32-B10-M13R_c	F	184	5.64e-92	AT4G29890.1	choline monooxygenase, putative (CMO-like)
a21_244426_	c15d_22-D10-M13R_c	F	170	6.86e-16	AT4G25020.1	KOW domain-containing protein / D111/G-patch domain-containing protein
a21_244426_	cCI_33-C05-M13R_c	R	178	--	--	non-annotated unigene
a21_244426_	cCL1304Contig1	R	171	3.24e-131	AT5G01340.1	mitochondrial substrate carrier family protein
a21_244426_	cCL4957Contig1	R	170	4.52e-68	AT3G58470.1	methyltransferase/ nucleic acid binding
a21_244426_	cCL5250Contig1	R	178	5.41e-59	AT3G10405.1	unknown protein
a21_244426_	cCL6080Contig1	R	175	1.28e-35	AT1G70060.1	SNL4 (SIN3-LIKE 4)
a21_339397_	c46d_01-C10-M13R_c	R	180	--	--	non-annotated unigene
a21_339397_	cCL1064Contig1	R	179	5.31e-76	AT5G19940.1	plastid-lipid associated protein PAP-related / fibrillin-related
a21_339397_	cCL2022Contig1	F	177	5.59e-23	AT5G17680.1	disease resistance protein (TIR-NBS-LRR class), putative
a21_339397_	cCL5217Contig1	R	176	2.33e-32	AT2G21220.1	auxin-responsive protein, putative
a21_339397_	cCL763Contig1	R	177	1.47e-77	AT4G10360.1	CONTAINS InterPro DOMAIN/s IPR006634
a21_339397_	cHS_30-A03-M13R_c	F	172	2.36e-98	AT2G35840.1	sucrose-phosphatase 1 (SPP1)
a21_339397_	cPS_07-G02-M13R_c	F	180	--	--	non-annotated unigene
a21_388555_	cCL603Contig1	R	172	1.94e-58	AT2G32090.1	lactoylglutathione lyase family protein / glyoxalase I family protein
a21_63125_	cCL241Contig1	R	180	3.73e-143	AT1G69840.1	band 7 family protein
a21_63125_	cPSI_04-H11-M13R_c	R	184	2.19e-20	AT1G31320.1	LBD4 (LOB DOMAIN-CONTAINING PROTEIN 4)
a21_78863_	cCL2638Contig1	R	171	4.69e-52	AT5G39600.1	unknown protein
a21_78863_	cCL2917Contig1	F	179	1.22e-180	AT3G24170.1	ATGR1 (glutathione-disulfide reductase); FAD binding / NADP or NADPH binding / glutathione-disulfide reductase/ oxidoreductase
a21_78863_	cCL3367Contig1	F	171	8.49e-10	AT2G42760.1	unknown protein
a21_98074_	c46d_22-G09-M13R_c	R	174	1.8e-17	AT2G01980.1	SOS1 (SALT OVERLY SENSITIVE 1); sodium:hydrogen antiporter
a21_98074_	cAI_14-F12-M13R_c	R	171	3.8e-58	AT1G27060.1	regulator of chromosome condensation (RCC1) family protein
a21_98074_	cCI_40-C11-M13R_c	R	178	9.82e-61	AT5G23490.1	unknown protein
a21_98074_	cCL1439Contig2	R	170	1.13e-80	AT1G11910.1	aspartyl protease family protein
a21_98074_	cCL1953Contig1	R	174	8.37e-73	AT5G46800.1	BOU (A BOUT DE SOUFFLE); binding / transporter
a21_98074_	cCL2773Contig1	R	170	0	AT5G11980.1	conserved oligomeric Golgi complex component-related / COG complex component-related
a22_190223_	cPS_33-G03-M13R_c	F	174	5.06e-63	AT5G04600.1	RNA recognition motif (RRM)-containing protein
a23_103110_	c15d_12-H05-M13R_c	F	170	3.93e-15	AT5G21160.1	La domain-containing protein / proline-rich family protein
a23_103110_	c15d_22-G03-M13R_c	F	174	6.9e-62	AT4G36470.1	S-adenosyl-L-methionine
a23_103110_	c15d_41-G12-M13R_c	F	173	--	--	non-annotated unigene
a23_103110_	cA_18-A10-M13R_c	R	180	1.4e-102	AT4G24560.1	UBP16 (UBIQUITIN-SPECIFIC PROTEASE 16); ubiquitin thiolesterase/ ubiquitin-specific protease/ zinc ion binding
a23_103110_	cA_21-H04-M13R_c	F	173	4.81e-28	AT1G47200.1	WPP2
a23_103110_	cA_28-C10-M13R_c	R	177	2.13e-13	AT3G29970.1	germination protein-related
a23_103110_	cAI_18-F05-M13R_c	R	170	7.29e-41	AT5G04800.1	40S ribosomal protein S17 (RPS17D)
a23_103110_	cAI_37-C02-M13R_c	F	173	2.54e-64	AT1G55480.1	binding / protein binding
a23_103110_	cCI_09-C06-M13R_c	R	170	6.55e-24	AT1G27435.1	unknown protein
a23_103110_	cCI_24-B07-M13R_c	R	182	1.67e-94	AT3G53150.1	UGT73D1 (UDP-glucosyl transferase 73D1); UDP-glycosyltransferase/ transferase, transferring hexosyl groups
a23_103110_	cCI_30-E04-M13R_c	F	173	--	--	non-annotated unigene
a23_103110_	cCI_43-F10-M13R_c	F	170	6.6e-52	AT5G59410.1	CONTAINS InterPro DOMAIN/s: Rab5-interacting (InterPro:IPR010742); BEST Arabidopsis thaliana protein match is: Rab5-interacting family protein (TAIR:AT2G29020.1); Has 154 Blast hits to 154 proteins in 67 species: Archae - 0; Bacteria - 0; Metazoa - 108; Fungi - 0; Plants - 26; Viruses - 0; Other Eukaryotes - 20 (source: NCBI Blink).
a23_103110_	cCL1638Contig1	R	178	5.06e-84	AT1G21840.1	UREF (urease accessory protein F); nickel ion binding
a23_103110_	cCL1938Contig1	F	178	4.19e-43	AT3G10250.1	unknown protein
a23_103110_	cCL2197Contig1	F	172	2.33e-178	AT1G04690.1	KAB1 (POTASSIUM CHANNEL BETA SUBUNIT); oxidoreductase/ potassium channel
a23_103110_	cCL2333Contig1	F	170	8.77e-39	AT5G02460.1	Dof-type zinc finger domain-containing protein
a23_103110_	cCL2446Contig1	F	170	1.6e-91	AT3G14450.1	CID9 (CTC-Interacting Domain 9); RNA binding / protein binding
a23_103110_	cCL3201Contig1	R	176	1.26e-34	AT5G19400.1	SMG7
a23_103110_	cCL4417Contig1	R	170	4.83e-170	AT1G34130.1	STT3B (staurosporin and temperature sensitive 3-like b); oligosaccharyl transferase
a23_103110_	cCL4563Contig1	F	170	3.4e-77	AT5G21160.1	La domain-containing protein / proline-rich family protein
a23_103110_	cCL4907Contig1	R	181	2.33e-142	AT5G61510.1	NADP-dependent oxidoreductase, putative
a23_103110_	cCL4947Contig1	R	172	--	--	non-annotated unigene
a23_103110_	cCL497Contig1	F	178	1.71e-65	AT5G58110.1	ATPase activator/ chaperone binding
a23_103110_	cCL497Contig2	F	178	1.02e-64	AT5G58110.1	ATPase activator/ chaperone binding
a23_103110_	cCL548Contig1	F	170	9.13e-52	AT5G59410.1	CONTAINS InterPro DOMAIN/s: Rab5-interacting (InterPro:IPR010742); BEST Arabidopsis thaliana protein match is: Rab5-interacting family protein (TAIR:AT2G29020.1); Has 154 Blast hits to 154 proteins in 67 species: Archae - 0; Bacteria - 0; Metazoa - 108; Fungi - 0; Plants - 26; Viruses - 0; Other Eukaryotes - 20 (source: NCBI Blink).
a23_103110_	cCL785Contig1	F	170	--	--	non-annotated unigene
a23_103110_	cCL88Contig1	F	172	6.28e-28	AT5G65660.1	hydroxyproline-rich glycoprotein family protein
a23_103110_	cFR10F10_c	F	174	1.25e-42	AT3G06170.1	TMS membrane family protein / tumour differentially expressed (TDE) family protein
a23_103110_	cFR14F16_c	R	170	6.8e-47	AT1G11300.1	ATP binding / carbohydrate binding / kinase/ protein kinase/ protein serine/threonine kinase/ protein tyrosine kinase/ sugar binding
a23_103110_	cHS_22-H05-M13R_c	F	170	2.18e-24	AT3G10050.1	OMR1 (L-O-METHYLTHREONINE RESISTANT 1); L-threonine ammonia-lyase
a23_103110_	cHS_39-F03-M13R_c	R	173	2.38e-108	AT2G25870.1	haloacid dehalogenase-like hydrolase family protein
a23_103110_	cPSI_41-G12-M13R_c	R	189	2.17e-41	AT1G29280.1	WRKY65; transcription factor
a23_124460_	cP6.79_c	F	180	1.56e-40	AT2G46700.1	calcium-dependent protein kinase, putative / CDPK, putative
a23_1441_	c15d_29-D04-M13R_c	F	171	1.94e-10	AT4G32180.1	ATPANK2 (PANTOTHENATE KINASE 2); pantothenate kinase
a23_1441_	c46d_27-C06-M13R_c	R	172	--	--	non-annotated unigene
a23_1441_	cA_36-F06-M13R_c	F	181	1.66e-16	AT2G39518.1	CONTAINS InterPro DOMAIN/s: Uncharacterised protein family UPF0497, trans-membrane plant (InterPro:IPR006702), Uncharacterised protein family UPF0497, trans-membrane plant subgroup (InterPro:IPR006459); BEST Arabidopsis thaliana protein match is: integral membrane protein, putative (TAIR:AT2G39530.1); Has 80 Blast hits to 80 proteins in 9 species: Archae - 0; Bacteria - 0; Metazoa - 0; Fungi - 0;…
a23_1441_	cCI_49-H10-M13R_c	F	170	--	--	non-annotated unigene
a23_1441_	cCI_55-A10-M13R_c	F	171	4.16e-10	AT4G27290.1	ATP binding / protein kinase/ protein serine/threonine kinase/ protein tyrosine kinase/ sugar binding
a23_1441_	cCL1122Contig1	F	173	0	AT3G03050.1	CSLD3 (CELLULOSE SYNTHASE-LIKE D3); cellulose synthase/ transferase, transferring glycosyl groups
a23_1441_	cCL2091Contig1	F	171	5.9e-62	AT4G35490.1	MRPL11 (MITOCHONDRIAL RIBOSOMAL PROTEIN L11); structural constituent of ribosome
a23_1441_	cCL2136Contig1	R	178	0	AT3G02360.2	6-phosphogluconate dehydrogenase family protein
a23_1441_	cCL2572Contig1	R	175	2.99e-26	AT4G38540.1	monooxygenase, putative (MO2)
a23_1441_	cPS_14-C06-M13R_c	R	175	6.29e-23	AT4G38540.1	monooxygenase, putative (MO2)
a23_1441_	cPS_27-C12-M13R_c	F	175	--	--	non-annotated unigene
a23_163065_	c15d_30-E11-M13R_c	F	172	2.6e-47	AT3G02570.1	MEE31 (MATERNAL EFFECT EMBRYO ARREST 31); mannose-6-phosphate isomerase
a23_163065_	cPSI_41-F02-M13R_c	R	188	--	--	non-annotated unigene
a23_163065_	cSSH4N4_c	R	176	--	--	non-annotated unigene
a23_244052_	cCL4168Contig1	R	172	5.2e-49	AT1G69010.1	BIM2 (BES1-interacting Myc-like protein 2); DNA binding / transcription factor
a23_244052_	cCL4982Contig1	R	200	--	--	non-annotated unigene
a23_3672_	c15d_26-C03-M13R_c	F	171	--	--	non-annotated unigene
a23_3672_	c46d_23-B03-M13R_c	R	174	1.6e-66	AT4G18010.1	AT5PTASE2 (MYO-INOSITOL POLYPHOSPHATE 5-PHOSPHATASE 2); inositol-polyphosphate 5-phosphatase
a23_3672_	cA_32-C07-M13R_c	F	174	1.69e-90	AT4G37990.1	ELI3-2 (ELICITOR-ACTIVATED GENE 3-2); aryl-alcohol dehydrogenase/ mannitol dehydrogenase
a23_3672_	cCI_07-H09-M13R_c	F	174	3.23e-53	AT4G31940.1	CYP82C4; electron carrier/ heme binding / iron ion binding / monooxygenase/ oxygen binding
a23_3672_	cCI_52-E05-M13R_c	F	178	7.41e-119	AT2G01440.1	ATP binding / ATP-dependent DNA helicase/ ATP-dependent helicase/ helicase/ nucleic acid binding
a23_3672_	cCL1734Contig1	F	171	1.49e-116	AT1G64980.1	unknown protein
a23_3672_	cCL2989Contig1	R	188	7.39e-119	AT4G14360.1	dehydration-responsive protein-related
a23_3672_	cCL3538Contig1	F	173	1.21e-107	AT1G18340.1	basal transcription factor complex subunit-related
a23_3672_	cCL3981Contig1	F	181	1.34e-49	AT3G63030.1	MBD4; DNA binding / DNA demethylase/ methyl-CpG binding
a23_3672_	cCL5835Contig1	R	175	2.33e-99	AT3G55440.1	TPI (TRIOSEPHOSPHATE ISOMERASE); triose-phosphate isomerase
a23_3672_	cFR13M8_c	R	171	1.49e-43	AT2G17480.1	MLO8 (MILDEW RESISTANCE LOCUS O 8); calmodulin binding
a23_3672_	cFR13P11_c	R	171	1.9e-54	AT2G17480.1	MLO8 (MILDEW RESISTANCE LOCUS O 8); calmodulin binding
a23_3672_	cHS_18-D06-M13R_c	R	174	--	--	non-annotated unigene
a23_3672_	cP4.18_c	F	170	2.91e-98	AT1G64860.1	SIGA (SIGMA FACTOR A); DNA binding / DNA-directed RNA polymerase/ sigma factor/ transcription factor
a23_370_	cA_39-D03-M13R_c	R	177	1.83e-53	AT1G18270.2	ketose-bisphosphate aldolase class-II family protein
a23_370_	cA_40-F02-M13R_c	F	175	1.26e-102	AT3G19820.1	DWF1 (DWARF 1); calmodulin binding / catalytic
a23_370_	cCL2618Contig1	R	170	0	AT1G12000.1	pyrophosphate fructose-6-phosphate 1-phosphotransferase beta subunit, putative / pyrophosphate-dependent 6-phosphofructose-1-kinase, putative
a23_370_	cCL2955Contig1	F	175	4.58e-133	AT5G55560.1	protein kinase family protein
a23_370_	cCL5686Contig1	R	171	--	--	non-annotated unigene
a23_71826_	c15d_14-G03-M13R_c	F	188	--	--	non-annotated unigene
a23_71826_	cSSH4J1_c	R	174	--	--	non-annotated unigene
a24_177791_	cA_28-B06-M13R_c	R	170	1.64e-60	AT1G06110.1	SKIP16 (SKP1/ASK-interacting protein 16); protein binding
a24_177791_	cCL1557Contig1	R	170	1.08e-97	AT1G27530.1	CONTAINS InterPro DOMAIN/s Ubiquitin-conjugating enzyme/RWD-like (InterPro IPR014806)
a24_177791_	cCL4660Contig1	F	175	--	--	non-annotated unigene
a24_224684_	c15d_02-D03-M13R_c	R	170	--	--	non-annotated unigene
a24_224684_	c46d_36-E07-M13R_c	R	186	--	--	non-annotated unigene
a24_224684_	cAI_16-C09-M13R_c	R	177	1.13e-30	AT1G71695.1	peroxidase 12 (PER12) (P12) (PRXR6)
a24_224684_	cCI_02-B07-M13R_c	R	177	--	--	non-annotated unigene
a24_224684_	cCL1493Contig1	R	181	5.09e-43	AT1G55020.1	LOX1; lipoxygenase
a24_224684_	cCL2356Contig1	F	174	3.85e-97	AT5G51400.1	unknown protein
a24_224684_	cCL3733Contig1	R	178	4.91e-58	AT3G03670.1	peroxidase, putative
a24_224684_	cCL4384Contig1	R	174	--	--	non-annotated unigene
a24_224684_	cCL4481Contig1	R	173	3.79e-21	AT5G01700.2	protein phosphatase 2C, putative / PP2C, putative
a24_224684_	cPS_08-H01-M13R_c	R	186	6.28e-72	AT5G38890.1	exoribonuclease-related
a24_224684_	cPS_12-D05-M13R_c	R	181	2.56e-35	AT1G55020.1	LOX1; lipoxygenase
a24_2602_	cCL4672Contig1	F	172	--	--	non-annotated unigene
a24_2602_	cFR17B24_c	F	174	7.87e-17	AT5G65430.1	GRF8 (GENERAL REGULATORY FACTOR 8); protein binding / protein phosphorylated amino acid binding
a24_82972_	cCL1619Contig2	F	170	2.78e-34	AT4G17500.1	ATERF-1 (ETHYLENE RESPONSIVE ELEMENT BINDING FACTOR 1); DNA binding / transcription activator/ transcription factor
a24_96796_	c15d_36-D11-M13R_c	R	172	2.73e-29	AT5G61340.1	unknown protein
a24_96796_	cAI_38-G09-M13R_c	R	172	3.76e-59	AT3G02200.2	proteasome family protein
a24_96796_	cCI_30-E12-M13R_c	R	172	2.55e-45	AT5G15610.1	proteasome family protein
a24_96796_	cCI_43-F07-M13R_c	F	172	2.45e-33	AT5G24170.1	CONTAINS InterPro DOMAIN/s: SFT2-like (InterPro:IPR011691); BEST Arabidopsis thaliana protein match is: unknown protein (TAIR:AT5G23550.1); Has 462 Blast hits to 462 proteins in 127 species: Archae - 0; Bacteria - 0; Metazoa - 206; Fungi - 92; Plants - 65; Viruses - 0; Other Eukaryotes - 99 (source: NCBI Blink).
a24_96796_	cCL1151Contig1	F	176	1.07e-44	AT3G01435.1	Expressed protein
a24_96796_	cCL1151Contig2	F	170	3.59e-45	AT3G01435.1	Expressed protein
a24_96796_	cCL1309Contig1	R	172	3.55e-180	AT3G14420.1	(S)-2-hydroxy-acid oxidase, peroxisomal, putative / glycolate oxidase, putative / short chain alpha-hydroxy acid oxidase, putative
a24_96796_	cCL4673Contig1	R	170	5.75e-91	AT3G09560.2	lipin family protein
a24_96796_	cHS_15-D02-M13R_c	R	172	9.9e-73	AT4G17370.1	oxidoreductase family protein
a32_1324_	c46d_04-D09-M13R_c	R	170	1.72e-95	AT1G08200.1	AXS2 (UDP-D-APIOSE/UDP-D-XYLOSE SYNTHASE 2); UDP-glucuronate decarboxylase
a32_1324_	cAI_08-E11-M13R_c	F	179	3.83e-28	AT3G13882.2	structural constituent of ribosome
a32_1324_	cCL799Contig1	F	179	4.58e-29	AT3G13882.2	structural constituent of ribosome
a32_1324_	cHS_11-H11-M13R_c	F	171	--	--	non-annotated unigene
a32_31625_	cAI_22-D08-M13R_c	R	171	6.32e-26	AT2G30880.1	pleckstrin homology (PH) domain-containing protein
a32_31625_	cAI_38-D02-M13R_c	R	175	--	--	non-annotated unigene
a32_31625_	cCL1042Contig1	F	171	5.04e-76	AT3G58500.1	PP2A-3 (PROTEIN PHOSPHATASE 2A-3); protein serine/threonine phosphatase
a32_31625_	cCL1192Contig1	R	170	4.84e-34	AT1G29950.1	transcription factor/ transcription regulator
a32_31625_	cCL1999Contig1	R	171	5.68e-70	AT1G30580.1	GTP binding
a32_31625_	cCL299Contig1	F	172	9.14e-57	AT3G25220.1	FKBP15-1; FK506 binding / peptidyl-prolyl cis-trans isomerase
a32_31625_	cCL3178Contig1	R	171	8.79e-84	AT2G30880.1	pleckstrin homology (PH) domain-containing protein
a32_31625_	cCL4062Contig1	F	179	6.28e-40	AT1G02680.1	TAF13 (TBP-ASSOCIATED FACTOR 13); DNA binding / RNA polymerase II transcription factor
a32_31625_	cCL459Contig1	F	171	3.63e-24	AT2G21660.1	CCR2 (COLD, CIRCADIAN RHYTHM, AND RNA BINDING 2); RNA binding / double-stranded DNA binding / single-stranded DNA binding
a32_31625_	cPSI_08-A11-M13R_c	R	171	1.06e-37	AT4G15475.1	F-box family protein (FBL4)
a32_72333_	cCL1040Contig1	R	174	1.43e-59	AT4G17486.1	unknown protein
a32_72333_	cCL1739Contig1	R	178	3.32e-132	AT1G05850.1	POM1 (POM-POM1); chitinase
a32_72333_	cHS_25-B07-M13R_c	R	182	3.75e-63	AT5G04990.1	sad1/unc-84 protein-related
a32_72333_	cPSI_29-E03-M13R_c	R	170	--	--	non-annotated unigene
a33_14294_	c46d_34-G04-M13R_c	F	170	--	--	non-annotated unigene
a33_14294_	cA_37-D01-M13R_c	F	173	3.73e-66	AT5G14020.1	N-terminal protein myristoylation
a33_14294_	cCI_20-G07-M13R_c	R	175	3.16e-118	AT2G30710.1	RabGAP/TBC domain-containing protein
a33_14294_	cCI_38-C07-M13R_c	F	171	--	--	non-annotated unigene
a33_14294_	cCL42Contig1	R	171	1.98e-63	AT5G59880.1	ADF3 (ACTIN DEPOLYMERIZING FACTOR 3); actin binding
a33_14294_	cCL5806Contig1	R	172	7.88e-83	AT3G23280.1	zinc finger (C3HC4-type RING finger) family protein / ankyrin repeat family protein
a33_14294_	cPS_05-C06-M13R_c	R	173	3.69e-113	AT3G51370.1	protein phosphatase 2C, putative / PP2C, putative
a33_181157_	cA_22-C11-M13R_c	R	171	--	--	non-annotated unigene
a33_181157_	cCI_04-G04-M13R_c	R	172	8.54e-56	AT3G08850.1	RAPTOR1; nucleotide binding / protein binding
a33_181157_	cCI_66-F07-M13R_c	R	171	4.02e-93	AT4G30520.1	leucine-rich repeat family protein / protein kinase family protein
a33_181157_	cCL13Contig1	R	184	--	--	non-annotated unigene
a33_181157_	cCL13Contig2	R	184	--	--	non-annotated unigene
a33_181157_	cCL531Contig1	R	173	1.15e-153	AT3G62220.1	serine/threonine protein kinase, putative
a33_181157_	cCL5935Contig1	R	179	3.66e-18	AT1G55860.1	UPL1 (UBIQUITIN-PROTEIN LIGASE 1); ubiquitin-protein ligase
a33_181157_	cF249_c	R	184	0	AT2G42000.1	plant EC metallothionein-like family 15 protein
a33_181157_	cPSI_36-C08-M13R_c	F	175	5.19e-29	AT5G35570.1	unknown protein
a33_22103_	c15d_18-D09-M13R_c	R	178	5.28e-76	AT3G27120.1	ATP binding / ATPase/ nucleoside-triphosphatase/ nucleotide binding
a33_22103_	c46d_12-H07-M13R_c	R	178	7.14e-58	AT4G33630.1	EX1 (EXECUTER1)
a33_22103_	c46d_36-H06-M13R_c	R	174	--	--	non-annotated unigene
a33_22103_	cAI_05-H05-M13R_c	R	174	6.16e-37	AT2G23755.1	unknown protein
a33_22103_	cAI_07-A01-M13R_c	R	171	4.64e-68	AT5G10580.1	unknown protein
a33_22103_	cAI_25-B02-M13R_c	R	170	2.43e-136	AT5G63890.2	ATHDH (HISTIDINOL DEHYDROGENASE); histidinol dehydrogenase
a33_22103_	cCL2197Contig1	R	182	2.33e-178	AT1G04690.1	KAB1 (POTASSIUM CHANNEL BETA SUBUNIT); oxidoreductase/ potassium channel
a33_22103_	cCL2199Contig1	R	176	1.54e-101	AT3G28430.1	unknown protein
a33_22103_	cCL2838Contig1	R	170	5.86e-39	AT2G46820.1	PSI-P (PHOTOSYSTEM I P SUBUNIT); DNA binding
a33_22103_	cCL3594Contig1	F	172	9.29e-29	AT2G24390.1	CONTAINS InterPro DOMAIN/s: Butirosin biosynthesis, BtrG-like (InterPro:IPR013024), AIG2-like (InterPro:IPR009288); BEST Arabidopsis thaliana protein match is: avirulence-responsive protein-related / avirulence induced gene (AIG) protein-related (TAIR:AT4G31310.1); Has 204 Blast hits to 204 proteins in 63 species: Archae - 15; Bacteria - 49; Metazoa - 0; Fungi - 38; Plants - 61; Viruses - 0; Othe…
a33_22103_	cCL4512Contig1	F	170	3.58e-154	AT1G02260.1	transmembrane protein, putative
a33_22103_	cMC120B_c	R	206	--	--	non-annotated unigene
a33_22103_	cPSI_26-A02-M13R_c	R	173	1.15e-75	AT2G40830.2	RHC1A; protein binding / zinc ion binding
a33_37151_	cCL626Contig1	R	176	9.93e-61	AT3G15660.1	GRX4 (GLUTAREDOXIN 4); metal ion binding
a33_37151_	cCL626Contig2	R	176	1.13e-60	AT3G15660.1	GRX4 (GLUTAREDOXIN 4); metal ion binding
a33_49599_	cCL4343Contig1	R	183	--	--	non-annotated unigene
a33_49599_	cCL5082Contig1	R	177	0	AT3G55270.1	MKP1 (MITOGEN-ACTIVATED PROTEIN KINASE PHOSPHATASE 1); MAP kinase tyrosine/serine/threonine phosphatase
a33_49599_	cFR12P15_c	R	180	1.21e-51	AT1G78560.1	bile acid:sodium symporter family protein
a33_49599_	cPSI_22-B09-M13R_c	F	175	1.28e-114	AT1G60710.1	ATB2; oxidoreductase
a33_58155_	c15d_08-E09-M13R_c	R	174	--	--	non-annotated unigene
a33_58155_	cCI_58-B06-M13R_c	R	174	1.29e-34	AT4G18220.1	purine permease family protein
a33_58155_	cCL2751Contig1	R	172	--	--	non-annotated unigene
a33_58155_	cCL3163Contig1	F	170	1.41e-84	AT3G51140.1	INVOLVED IN
a33_58155_	cCL3586Contig1	R	171	1.55e-110	AT1G62730.1	transferase
a33_58155_	cCL4400Contig1	R	174	8.36e-97	AT4G30270.1	MERI5B (meristem-5); hydrolase, acting on glycosyl bonds / xyloglucan
a33_58155_	cP3.50_c	R	171	4.32e-122	AT3G23810.1	SAHH2 (S-ADENOSYL-L-HOMOCYSTEINE (SAH) HYDROLASE 2); adenosylhomocysteinase/ binding / catalytic
a33_58155_	cPSI_34-B04-M13R_c	R	170	6e-87	AT1G74360.1	leucine-rich repeat transmembrane protein kinase, putative
a33_58155_	cPSI_34-B10-M13R_c	R	172	--	--	non-annotated unigene
a33_58155_	cPSI_38-E05-M13R_c	R	170	3.22e-46	AT4G19880.2	CONTAINS InterPro DOMAIN/s: Glutathione S-transferase, predicted (InterPro:IPR016639), Glutathione S-transferase, C-terminal-like (InterPro:IPR010987), Glutathione S-transferase/chloride channel, C-terminal (InterPro:IPR017933), Thioredoxin-like fold (InterPro:IPR012336); BEST Arabidopsis thaliana protein match is: unknown protein (TAIR:AT5G45020.1); Has 1621 Blast hits to 1621 proteins in 489 sp…
a34_130677_	cAI_02-G12-M13R_c	R	179	3.85e-77	AT2G43020.1	ATPAO2 (Polyamine oxidase 2); amine oxidase/ electron carrier/ oxidoreductase
a34_130677_	cCL2351Contig1	R	174	6.87e-20	AT5G55125.1	unknown protein
a34_130677_	cCL588Contig1	R	183	0	AT2G22480.1	PFK5 (PHOSPHOFRUCTOKINASE 5); 6-phosphofructokinase
a34_130677_	cCL846Contig1	R	172	2.92e-115	AT3G57490.1	40S ribosomal protein S2 (RPS2D)
a34_130677_	cPS_39-B07-M13R_c	F	171	1.93e-69	AT4G29330.1	DER1 (DERLIN-1)
a34_224062_	c15d_09-H06-M13R_c	F	175	--	--	non-annotated unigene
a34_224062_	cAI_14-D08-M13R_c	F	173	--	--	non-annotated unigene
a34_224062_	cCL2570Contig1	F	175	--	--	non-annotated unigene
a34_224062_	cCL2584Contig1	R	179	3.49e-20	AT1G32310.1	unknown protein
a34_224062_	cCL2588Contig1	R	171	8.75e-53	AT1G71692.1	AGL12 (AGAMOUS-LIKE 12); transcription factor
a34_224062_	cCL2853Contig1	R	179	2.95e-66	AT3G06350.1	MEE32 (MATERNAL EFFECT EMBRYO ARREST 32); 3-dehydroquinate dehydratase/ NADP or NADPH binding / binding / catalytic/ shikimate 5-dehydrogenase
a34_224062_	cCL3215Contig1	R	171	--	--	non-annotated unigene
a34_224062_	cPS_21-C12-M13R_c	R	171	2.91e-10	AT1G12663.1	Predicted to encode a PR (pathogenesis-related) protein. Belongs to the plant thionin (PR-13) family with the following members: At1g66100, At5g36910, At1g72260, At2g15010, At1g12663, At1g12660.
a34_224062_	cPSI_31-A03-M13R_c	F	171	5.6e-23	AT2G01440.1	ATP binding / ATP-dependent DNA helicase/ ATP-dependent helicase/ helicase/ nucleic acid binding
